# Supplementary material for: Nestedness in Arbuscular Mycorrhizal Fungal Communities in a Volcanic Ecosystem: Selection of Disturbance-tolerant Fungi along an Elevation Gradient
Source: Microbes Environ. 2019 Aug 14;34(3):327–33. doi: 10.1264/jsme2.ME19073 (PMC6759341; doi:10.1264/jsme2.ME19073)
Supplement: Supplementary file 1 [file 34_327_s1.xlsx]

## Sheet: Table S1
	Table S1 Geographic data and chemical properties of soil samples collected from rhizosphrere of Miscanthus sinensis grown in Mt. Tarumae volcano
	Sample ID	Habitat	Collection year	Elevation (m)	Colony diameter (cm)	pH	Truog-P	ex. Ca	ex.Mg	ex.K	CEC	NH3 – N (mg kg-1)	NO3 – N (mg kg-1)	Total N (%)
							(mg kg-1)	(mg kg-1)	(mg kg-1)	(mg kg-1)	(me kg-1)
	1	Grassland	2015	660	105	4.71	67.1	467.5	107.4	186.6	381.5	98	2.25	0.56
	2	Grassland	2015	644	60	4.73	32.4	111.6	22.9	74.9	120.4	18.76	0.56	0.19
	3	Grassland	2015	630	90	4.79	36.3	121.4	24.7	91.8	158.5	20.09	0.5	0.27
	4	Grassland	2015	646	50	4.96	39.2	70.6	7.7	26.2	25	13.14	0.46	0.07
	5	Grassland	2015	650	130	5.05	25.1	78.5	9.5	34.3	24.8	14.95	0.48	0.07
	6	Gully	2015	645	30	5.29	52	53.3	2.8	9.3	4.1	13.45	0.54	0.02
	7	Slope	2015	648	6	4.48	38.7	495.9	91.6	86.4	209.4	23.17	0.48	0.25
	8	Gully	2015	693	65	5.31	57.7	51.3	4.8	14.4	5.8	6.03	0.42	0.02
	9	Slope	2015	697	50	4.82	34.1	55.1	8.3	33.9	31.9	9.19	0.51	0.08
	10	Slope	2015	762	12	4.44	33	290.9	49.3	96.6	148.6	14.48	0.44	0.17
	11	Slope	2015	790	54	4.98	44.5	142.9	14.2	32	22.2	10.25	0.39	0.05
	12	Gully	2015	796	8	4.94	59.6	107.7	8.3	26.5	15.3	11.59	0.44	0.05
	13	Slope	2015	848	40	4.43	41.1	348.7	47.7	77.1	86.6	9.93	0.41	0.12
	14	Slope	2015	855	30	4.63	30.5	133.1	13.4	33.5	50.9	9.53	0.41	0.13
	15	Grassland	2016	639	20	5.37	39	80.4	6.2	23.1	17.6	5.77	0.48	0.06
	16	Grassland	2016	644	10	5.21	31.4	88.3	7	28.9	20.9	4.87	0.43	0.07
	17	Grassland	2016	647	18	4.96	23.5	282.9	43.9	116.1	122.3	9.51	0.69	0.17
	18	Grassland	2016	640	14	5.32	28.8	137	11.6	51.7	49	8.12	0.45	0.12
	19	Grassland	2016	638	60	5.11	59.9	117.5	5.3	24.1	57.7	10.63	0.46	0.17
	20	Gully	2016	639	90	5.14	43.1	92.1	5	17	10	3.32	0.45	0.041
	21	Gully	2016	642	45	5.39	41.8	152.7	15.3	30	14.8	4.03	0.4	0.037
	22	Slope	2016	650	40	4.44	28.5	386.8	66.7	83.7	287.6	20.37	0.42	0.436
	23	Gully	2016	658	12	5.07	51.4	156.6	9.8	31.2	20.9	4.54	0.58	0.05
	24	Gully	2016	670	60	5.3	36.8	146.8	10.9	25.3	18.9	3.48	0.44	0.035
	25	Slope	2016	675	30	5.31	52.1	101.9	3	17.4	7.3	3.46	0.9	0.024
	26	Gully	2016	692	55	5.35	53.7	121.4	6.1	15.5	6.1	3.12	2.37	0.026
	27	Slope	2016	735	14	5.24	47.2	105.7	6.2	24.6	18.3	4.3	0.46	0.061
	28	Gully	2016	722	25	5.28	65.5	156.6	7.7	19.2	11.5	9.32	1.59	0.031
	29	Slope	2016	852	23	5.25	39.2	225.5	29	84.9	60.7	21.12	0.51	0.08
	30	Gully	2016	705	30	5.1	45.2	152.7	10.6	34.5	28.9	11.94	0.58	0.056

## Sheet: Table S2
Table S2 Number of sequence read assigned to AM fungal operational taxonomic unit (OTU) in the intact treatment of trap culture
OTU_accession no.	1	2	3	4	5	6	7	8	9	10	11	12	13	14	15	16	17	18	19	20	21	22	23	24	25	26	27	28	29	30
001_Rhz_AB369921	79	92	301	12	771	3126	294	674	19	80	32	0	27	1	551	0	452	12	2	0	132	13	4	9	9	0	4	18	0	29
002_Rhz_HQ895800	0	0	0	0	0	0	0	0	0	0	0	0	0	0	2663	0	2224	133	450	15	99	115	292	0	0	0	0	117	8	1
003_Rhz_AB640749	0	0	0	0	0	0	0	0	0	0	0	0	0	0	0	0	7	1	0	0	0	0	0	0	0	47	0	0	0	13
004_Rhz_AY541856	0	0	0	0	0	0	0	0	0	0	0	0	0	0	0	0	0	0	0	0	0	0	0	0	0	0	0	0	0	0
005_Rhz_LC191588	0	0	0	0	0	0	0	0	0	0	0	0	0	0	0	0	0	0	0	0	0	0	0	0	0	0	0	0	0	0
006_Rhz_FM865608	64	41	373	77	804	1955	449	1157	39	133	28	26	11	26	272	0	13	6	51	7	28	35	22	7	0	0	0	4	30	15
007_Rhz_AB369745	3	29	1	0	33	252	2	29	0	0	0	0	0	0	11334	269	7902	266	683	25	1077	666	1581	41	5	101	12	0	6	2
008_Rhz_AB640745	0	0	0	0	0	216	86	0	0	0	0	0	0	0	0	0	0	1	0	0	0	0	0	0	0	0	0	0	0	0
009_Rhz_FM992381	0	0	0	0	0	0	0	0	0	0	0	0	0	0	47	0	744	0	56	0	107	0	2	0	0	0	0	0	1	0
010_Rhz_AY541855	0	0	0	0	0	0	0	0	0	0	0	0	0	0	0	0	0	0	0	0	0	0	0	0	0	0	0	0	0	0
011_Rhz_AB643805	0	0	0	0	0	0	0	0	0	0	0	0	0	0	1654	0	1569	0	119	0	84	30	195	0	1	0	1	1	1	0
012_Rhz_FM865604	0	0	0	0	0	0	0	0	0	0	0	0	0	0	0	0	0	0	0	0	0	0	0	0	0	0	0	0	0	0
013_Rhz_FR750132	0	0	0	0	0	0	0	0	0	0	0	0	0	0	0	0	0	0	0	0	0	9	0	0	0	0	0	0	0	0
014_Rhz_FM865598	0	0	0	0	0	0	0	0	0	0	0	0	0	0	0	0	0	0	0	0	0	0	0	0	0	0	0	0	0	0
015_Rhz_AJ510243	0	117	308	92	67	123	5	72	0	0	42	4	56	9	0	0	0	0	0	2	0	0	0	5	0	0	0	0	0	0
016_Rhz_LC176571	0	0	0	0	0	0	0	0	0	0	0	0	0	0	0	0	0	0	0	0	0	0	0	0	0	0	0	0	0	0
017_Rhz_JX683735	0	0	0	0	0	0	0	0	0	0	0	0	0	0	0	0	0	0	0	0	0	0	0	0	0	0	0	0	0	0
018_Rhz_JN937265	0	0	0	0	0	0	14	0	0	0	0	0	0	0	0	0	0	0	0	0	0	0	0	0	0	0	0	0	0	0
019_Rhz_AB640747	42	0	64	102	179	1626	273	347	78	125	34	25	4	0	0	0	174	0	0	0	0	0	59	0	0	0	0	0	0	0
020_Rhz_LC176572	0	0	0	0	0	0	0	0	0	0	0	0	0	0	0	0	0	0	0	0	0	0	0	0	0	0	0	0	0	0
021_Rhz_AY842572	0	0	0	0	0	0	0	0	0	0	0	0	0	0	0	0	0	0	0	0	0	0	0	0	0	0	0	0	0	0
022_Rhz_AB812582	0	0	0	0	0	0	0	0	0	0	0	0	0	0	0	0	0	0	0	0	0	0	0	0	0	0	0	0	0	0
023_Rhz_AB370888	32	0	371	1072	265	792	379	1198	48	68	88	17	120	104	1	37	0	2	7	0	12	9	1	10	1	0	1	23	0	39
024_Rhz_LC014178	0	0	0	0	0	0	0	0	0	0	0	0	0	0	0	0	0	0	0	0	0	0	0	0	0	0	0	0	0	0
025_Fun_LC014181	0	0	0	0	0	0	0	0	0	0	0	0	0	0	0	0	0	0	0	0	0	0	0	0	0	0	0	0	0	0
026_Fun_AB812585	0	0	0	0	0	0	0	0	0	0	0	0	0	0	0	0	0	0	0	0	0	0	0	0	0	0	0	0	0	0
027_Fun_LC014182	0	0	0	0	0	0	0	0	0	0	0	0	0	0	0	0	0	0	0	0	0	0	0	0	0	0	0	0	0	0
028_Fun_LC014183	0	0	0	0	0	0	0	0	0	0	0	0	0	0	0	0	0	0	0	0	0	0	0	0	0	0	0	0	0	0
029_Fun_AB812588	0	0	0	0	0	0	0	0	0	0	0	0	0	0	0	0	0	0	0	0	0	0	0	0	0	0	0	0	0	0
030_Fun_AB812586	0	0	0	0	0	0	0	0	0	0	0	0	0	0	0	0	0	0	0	0	0	0	0	0	0	0	0	0	0	0
031_Fun_HF970242	0	0	0	0	0	0	0	0	0	0	0	0	0	0	0	0	0	0	0	0	0	0	0	0	0	0	0	0	0	0
032_Fun_AY639162	0	0	0	0	0	0	0	0	0	0	0	0	0	0	0	0	0	0	0	0	0	0	0	0	0	0	0	0	0	0
033_Fun_AJ510239	5	0	12	0	0	0	0	30	0	0	0	0	0	0	0	0	0	11	0	0	0	0	0	0	0	0	55	0	0	9
034_Fun_FN547491	5	0	0	0	0	0	0	103	0	0	0	0	0	0	0	0	0	0	0	0	0	0	0	0	0	0	0	0	0	0
035_Rhz_JF717472	0	0	0	0	0	0	0	0	0	0	0	0	0	0	0	0	0	0	0	0	0	0	0	0	0	0	0	0	0	0
036_Rhz_LC176555	0	0	0	0	0	0	0	0	0	0	0	0	0	0	0	0	0	0	0	0	0	0	0	0	0	0	0	0	0	0
037_Rhz_AB812611	0	0	0	0	0	0	0	0	0	0	0	0	0	0	0	0	0	0	0	0	0	0	0	0	0	0	0	0	0	0
038_Rhz_AB812612	123	0	386	162	268	1849	582	1347	0	98	70	0	0	142	368	0	0	4	3	4	0	0	14	6	2	0	0	0	0	9
039_Rhz_AB812610	0	0	0	0	0	0	0	0	0	0	0	0	0	0	0	0	0	0	0	0	0	0	0	0	0	0	0	0	0	0
040_Rhz_AB640750	0	0	0	0	0	0	0	0	0	0	0	0	0	0	0	0	0	0	0	0	0	0	0	0	0	0	0	0	0	0
041_Rhz_LC176573	390	35236	22	0	0	0	0	0	0	9	4	0	0	0	0	3	0	1	1827	0	0	0	13547	52	0	3	1	0	0	3
042_Rhz_LC176574	60	0	85	13	1	0	61	22	65	84	0	0	76	0	2	31	0	28	26	8	24	21	3	29	25	11	0	3	0	43
043_Rhz_LC176575	0	0	0	0	0	0	0	0	0	0	0	0	0	0	0	0	0	0	0	0	0	0	0	782	0	611	0	0	0	0
044_Rhz_LC176576	0	0	0	0	0	0	0	0	0	0	0	0	0	0	0	0	0	0	0	0	0	0	0	0	0	0	0	0	0	0
045_Rhz_LC176577	0	0	0	0	0	0	0	0	0	0	0	0	0	0	0	0	0	0	0	0	0	0	0	0	0	0	0	0	0	0
046_Rhz_LC176560	0	0	0	0	0	0	0	0	0	0	0	0	0	0	0	0	0	0	0	0	0	0	0	0	0	0	0	0	0	0
047_Rhz_AB710219	0	0	0	0	0	0	0	0	0	0	0	0	0	0	0	0	0	0	0	0	0	0	0	0	0	0	0	0	0	0
048_Rhz_HE775282	0	0	0	0	0	0	0	0	0	0	0	0	0	0	0	0	0	0	0	0	0	0	0	0	0	0	0	0	0	0
049_Rhz_AB561092	0	0	0	0	0	0	0	0	0	0	0	0	0	0	0	0	0	0	0	0	0	0	0	0	0	0	0	0	0	0
050_Rhz_AB640741	0	0	0	0	0	0	11	0	0	0	0	0	0	0	0	0	0	0	0	0	0	0	0	0	0	0	0	0	0	0
051_Rhz_LC176578	0	0	0	0	0	0	0	0	0	0	0	0	0	0	0	0	0	0	0	0	0	0	0	0	0	0	0	0	0	0
052_Rhz_LC176579	0	0	0	0	0	0	0	0	0	0	0	0	0	0	0	0	0	0	0	0	0	0	0	2	0	0	0	0	0	0
053_Rhz_AB369736	363	21519	22	0	0	0	0	0	0	3	22	0	0	0	2	3	0	3	1244	0	0	1	8620	15	0	0	0	0	0	0
054_Rhz_LC176580	3750	0	8304	1859	122	0	6483	2756	4323	6837	37	0	8438	1	40	3891	0	3129	2436	629	2845	1542	271	2640	2893	1042	0	239	1	3760
055_Rhz_JF717521	7685	5	18144	2480	101	0	12982	5750	9269	16607	138	2	18000	22	0	8255	323	7783	5031	1272	5090	4407	670	5420	5995	1525	2	11077.2	0	7082
056_Rhz_AB369738	179	153	0	0	0	0	0	0	0	2	0	0	1	0	1	0	0	0	6	0	1	0	63	2	0	0	0	0	0	0
057_Rhz_LC176581	610	40548	11	0	0	0	0	0	0	4	39	0	0	96	0	3	0	2	2388	0	1	0	16046	21	1	0	2	0	0	0
058_Rhz_LC176582	0	5	0	0	0	0	0	0	0	0	0	0	0	0	0	0	0	0	1	0	0	0	46	0	0	0	0	0	0	0
059_Rhz_AB369739	27526	11	62742	10184	363	0	43974	14602	27765	52409	368	18	67644	26	705	24908	385	23410	15799	4595	16115	14192	2469	13572	18296	5109	60	6051.5	5	22488
060_UnG_LC176583	0	0	0	0	0	0	0	0	0	0	0	0	0	0	0	0	0	0	0	0	0	0	0	0	0	0	0	0	0	0
061_UnG_AB812587	0	0	0	0	0	0	0	0	0	0	0	0	0	0	0	0	0	0	0	0	0	0	0	0	0	0	0	0	0	0
062_UnG_LC176566	36	46	79	0	0	876	72	232	73	0	0	0	0	0	0	0	0	0	0	0	0	0	0	0	0	0	0	0	0	0
063_UnG_AB812580	0	0	0	0	0	0	0	0	0	0	0	0	0	0	0	0	0	0	0	0	0	0	0	0	0	0	0	0	0	0
064_UnG_AB561101	8	0	64	0	0	86	52	21	0	0	31	0	0	8	0	0	0	0	0	1	0	0	0	0	0	0	0	0	0	0
065_UnG_AB750741	0	0	0	0	0	0	0	0	0	0	0	0	0	0	0	0	0	0	0	0	0	0	0	0	0	0	0	0	0	0
066_UnG_AB561102	0	0	0	0	0	0	0	0	0	0	0	0	0	0	0	0	0	0	0	0	0	0	0	0	0	0	0	0	0	0
067_UnG_AB710222	4229	0	2908	0	12872	0	21	496	26	0	183	0	0	1016	749	373	1732	791	371	4605	4391	16	273	0	12	2	5361	0	5462	20
068_UnG_AB369764	7960	0	3242	512	18884	2	50	851	45	1	952	2	2	317	2792	573	1647	1513	335	6133	3305	62	166	2	24	27	11110	0	10186	90
069_UnG_AB369759	13	0	0	0	26	56	0	0	0	0	0	0	0	0	0	0	0	0	0	0	0	0	0	0	0	0	0	0	0	0
070_UnG_HE794042	6038	0	3715	376	13410	2	8	398	83	1	739	1	0	824	4394	1003	2264	2066	370	7636	5658	156	204	36	4	6	16094	0	13845	1
072_UnG_AB643635	72	0	3137	4	143	0	0	12	1	0	9	0	0	2	40	6	21	20	3	43	2301	1	0	0	0	1	174	0	118	0
073_UnG_AB369762	0	0	0	0	0	133	0	63	0	0	0	0	0	0	0	0	0	0	0	11	0	0	0	0	0	0	0	0	0	0
074_Rhz_AB640734	0	0	0	0	0	0	0	0	0	0	0	0	0	0	0	0	0	0	0	0	0	0	0	0	0	0	0	0	0	0
075_Rhz_KJ564136	0	0	0	0	0	0	0	0	0	0	0	0	0	0	0	0	0	0	0	0	0	0	0	0	0	0	0	0	0	0
076_Glo_LC176584	0	0	0	0	0	0	0	0	0	0	0	0	0	0	0	0	0	0	0	0	0	0	0	0	0	0	0	0	0	0
077_Glo_LC176585	0	0	0	0	0	0	0	0	0	0	0	0	0	0	0	0	0	0	0	0	0	0	0	0	0	0	0	0	0	0
078_Glo_LC176586	0	0	0	0	0	0	0	0	0	0	0	0	0	0	0	0	0	0	0	0	0	0	0	0	0	0	0	0	0	0
079_Glo_LC176587	0	0	0	0	0	0	0	0	0	0	0	0	0	0	0	0	0	0	0	0	0	0	0	0	0	0	0	0	0	0
080_Glo_AB750744	0	0	0	0	0	0	0	0	0	0	0	0	0	0	0	0	0	0	0	0	0	0	0	0	0	0	0	0	0	0
081_Glo_AB710220	0	0	0	0	0	0	0	0	0	0	0	0	0	0	0	0	0	0	0	0	0	0	0	0	0	0	0	0	0	0
082_Glo_AB710221	0	0	0	0	0	0	0	0	0	0	0	0	0	0	0	0	0	0	0	0	0	0	0	0	0	0	0	0	0	0
083_Glo_HE775339	0	0	0	0	0	0	0	0	0	0	0	0	0	0	0	0	0	0	0	0	0	0	0	0	0	0	0	0	0	0
084_Glo_JX096584	0	0	0	0	0	26	21	0	0	0	0	0	0	0	0	0	0	0	0	0	0	0	0	0	0	0	0	0	0	0
085_Glo_AB840271	0	0	0	0	0	0	0	0	0	0	0	0	0	0	0	0	0	0	0	0	0	0	0	0	0	0	0	0	0	0
086_Glo_AB665502	0	0	0	0	0	0	0	0	0	0	0	0	0	0	0	0	0	0	0	0	0	0	0	0	0	0	0	0	0	0
087_Rhz_LC014177	0	0	0	0	0	0	0	0	0	0	0	0	0	0	0	0	0	0	0	0	0	0	0	0	0	0	0	0	0	0
088_Rhz_AY639221	110	0	1158	240	1507	1542	241	771	0	71	56	12	10	0	416	0	0	8	0	2	4	10	18	17	10	11	15	10	31	20
089_Rhz_LC014186	0	0	0	0	0	0	0	0	0	0	0	0	0	0	0	0	0	0	0	0	0	0	0	0	0	0	0	0	0	0
092_Fun_LC176556	0	0	0	0	0	0	0	0	0	0	0	0	0	0	0	0	0	0	0	0	0	0	0	0	0	0	0	0	0	0
093_Fun_AB812583	0	0	0	0	0	0	0	0	0	0	0	0	0	0	0	0	0	0	0	0	0	0	0	0	0	0	0	0	0	0
094_Fun_LC176557	0	0	0	0	0	0	0	0	0	0	0	0	0	0	0	0	0	0	0	0	0	0	0	0	0	0	0	0	0	0
095_Fun_LC014180	0	0	0	0	0	0	0	0	0	0	0	0	0	0	0	0	0	0	0	0	0	0	0	0	0	0	0	0	0	0
096_Fun_AB665501	0	0	0	0	0	0	0	0	0	0	0	0	0	0	0	0	0	0	0	0	0	0	0	0	0	0	0	0	0	0
097_UnG_LC176558	0	0	0	0	0	0	0	0	0	0	0	0	0	0	0	0	0	0	0	0	0	0	0	0	0	0	0	0	0	0
098_UnG_LC014190	0	0	0	0	0	0	0	0	0	0	0	0	0	0	0	0	0	0	0	0	0	0	0	0	0	0	0	0	0	0
099_Fun_AB935526	0	0	0	0	0	0	0	0	0	0	0	0	0	0	0	0	0	0	0	0	0	0	0	0	0	0	0	0	0	0
100_Fun_AB750745	0	0	0	0	0	0	0	0	0	0	0	0	0	0	0	0	0	0	0	0	0	0	0	0	0	0	0	0	0	0
101_Fun_HE775329	0	0	0	0	0	0	0	0	0	0	0	0	0	0	0	0	0	0	0	0	0	0	0	0	0	0	0	0	0	0
102_Fun_KF060327	0	0	0	0	0	0	0	0	0	0	0	0	0	0	0	0	0	0	0	0	0	0	0	0	0	0	0	0	0	0
103_Fun_AB665499	0	0	0	0	0	0	0	0	0	0	0	0	0	0	0	0	0	0	0	0	0	0	0	0	0	0	0	0	0	0
104_UnG_LC014191	0	0	0	0	0	0	0	0	0	0	0	0	0	0	0	0	0	0	0	0	0	0	0	0	0	0	0	0	0	0
105_UnG_AB640742	0	0	0	0	0	0	0	0	0	0	0	0	0	0	0	0	0	0	0	0	0	0	0	0	0	0	0	0	0	0
106_UnG_LC176561	0	0	0	0	0	0	0	0	0	0	0	0	0	0	0	0	0	0	0	0	0	0	0	0	0	0	0	0	0	0
107_UnG_AB369767	11	0	0	0	0	682	0	111	21	0	0	0	0	0	0	0	0	0	2	0	0	0	0	0	0	0	0	0	0	0
108_UnG_AB561107	0	0	0	0	0	0	0	0	0	0	0	0	0	0	0	0	0	0	0	0	0	0	0	0	0	0	0	0	0	0
109_UnG_GU322900	0	0	0	0	0	0	0	0	0	0	0	0	0	0	0	0	0	0	0	0	0	0	0	0	0	0	0	0	0	0
110_UnG_AB812579	0	0	0	0	0	0	0	0	0	0	0	0	0	0	0	0	0	0	0	0	0	0	0	0	0	0	0	0	0	0
111_UnG_LC176588	0	0	0	0	0	0	0	0	0	0	0	0	0	0	0	0	0	0	0	0	0	0	0	0	0	0	0	0	0	0
112_UnG_HE794043	0	0	0	0	0	0	0	0	0	0	0	0	0	0	0	0	0	0	0	0	0	0	0	0	0	0	0	0	0	0
113_UnG_AB547177	0	0	0	0	0	0	0	0	0	0	0	0	0	0	0	0	0	0	0	0	0	0	0	0	0	0	0	0	0	0
114_UnG_AB750743	0	0	0	0	0	0	0	0	0	0	0	0	0	0	0	0	0	0	0	0	0	0	0	0	0	0	0	0	0	0
115_UnG_FR693683	0	0	0	0	0	0	0	0	0	0	0	0	0	0	0	0	0	1	0	0	0	10	11	8	11	4	10	4	0	0
116_UnG_JX096586	0	0	0	0	0	0	0	0	0	0	0	0	0	0	0	0	0	0	0	0	0	0	0	0	0	0	0	0	0	0
117_UnG_JX096592	0	0	0	0	0	0	0	0	0	0	0	0	0	0	0	0	0	0	0	0	0	0	0	0	0	0	0	0	0	0
118_UnG_AB812581	0	0	0	0	0	0	0	0	0	0	0	0	0	0	0	0	0	0	0	0	0	0	0	0	0	0	0	0	0	0
119_UnG_AB561104	0	0	0	0	0	0	0	0	0	0	0	0	0	0	0	0	0	0	0	0	0	0	0	0	0	0	0	0	0	0
120_UnG_AB369765	68	0	687	0	0	0	0	1	0	0	0	0	0	0	0	0	0	0	0	0	0	0	0	0	0	0	0	0	0	0
121_UnG_HE775338	0	0	0	0	0	0	0	0	0	0	0	0	0	0	0	0	0	0	0	0	0	0	0	0	0	0	0	0	0	0
122_UnG_JF439191	0	0	0	0	0	0	0	0	0	0	0	0	0	0	0	0	0	0	0	0	0	0	0	0	0	0	0	0	0	0
123_Cla_AB812590	0	0	0	0	0	0	0	0	0	0	0	0	0	0	0	0	0	0	0	0	0	0	0	0	0	0	0	0	0	0
124_Cla_AB561129	0	0	0	0	0	0	0	0	0	0	0	0	0	0	0	0	0	0	0	0	0	0	0	0	0	0	0	0	0	0
125_Cla_AB812617	0	0	0	0	0	0	0	0	0	0	0	0	0	0	0	0	0	0	0	0	0	0	0	0	0	0	0	0	0	0
126_Cla_AB812616	0	0	0	0	0	0	0	0	0	0	0	0	0	0	0	0	0	0	0	0	0	0	0	0	0	0	0	0	0	0
127_Cla_AB812614	0	0	0	0	0	0	0	0	0	0	0	0	0	0	0	0	0	0	0	0	0	0	0	0	0	0	0	0	0	0
128_Cla_AB812615	0	0	0	0	0	0	0	0	0	0	0	0	0	0	0	0	0	0	0	0	0	0	0	0	0	0	0	0	0	0
129_Cla_LC176589	0	0	0	0	0	0	0	0	0	0	0	0	0	0	0	0	0	0	0	0	0	0	0	0	0	0	0	0	0	0
130_Cla_AB812591	0	0	0	0	0	0	0	0	0	0	0	0	0	0	0	0	0	0	0	0	0	0	0	0	0	0	0	0	0	0
131_Cal_AB812592	0	0	0	0	0	0	0	0	0	0	0	0	0	0	0	0	0	0	0	0	0	0	0	0	0	0	0	0	0	0
132_Cla_AB812594	0	0	0	0	0	0	0	0	0	0	0	0	0	0	0	0	0	0	0	0	0	0	0	0	0	0	0	0	0	0
133_Cla_AB812593	0	0	0	0	0	0	0	20	0	0	0	0	0	0	0	0	0	0	0	0	4	0	0	0	0	0	0	0	0	0
134_Cla_LC176559	0	0	0	0	0	0	0	0	0	0	0	0	0	0	0	0	0	0	0	0	0	0	0	0	0	0	0	0	0	0
135_Cla_LC014174	0	0	0	0	0	0	0	0	0	0	0	0	0	0	0	0	0	0	0	0	0	0	0	0	0	0	0	0	0	0
136_Cla_JN685290	0	0	0	0	0	0	0	0	0	0	0	0	0	0	0	0	0	0	0	0	0	0	0	0	0	0	0	0	0	0
137_Cla_AB665521	0	0	0	0	0	0	0	0	0	0	0	0	0	0	0	0	0	0	2	0	22	0	0	0	0	0	8	2	0	0
139_Cla_LC176567	0	0	0	0	0	0	0	0	0	0	0	0	0		0	0	0	0	0	0	0	0	0	0	0	0	0	0	0	0
140_Cla_HQ857084	0	0	0	0	0	0	0	0	0	0	0	0	0	0	0	0	0	0	0	0	0	0	0	0	0	0	0	0	0	0
141_Cla_KP191487	0	0	0	0	0	0	0	0	0	0	0	0	0	0	0	0	0	0	0	0	0	0	0	0	0	0	0	0	0	0
142_Cla_HE775315	0	0	0	0	0	0	0	0	0	0	0	0	0	0	0	0	0	0	0	0	0	0	0	0	0	0	0	0	0	0
143_Cla_AB935545	0	0	0	0	0	0	0	0	0	0	0	0	0	0	0	0	0	0	0	0	0	0	0	0	0	0	0	0	0	0
144_Cla_AY639193	0	0	0	0	0	0	0	0	0	0	0	0	0	0	0	0	0	0	0	0	0	0	0	0	0	0	0	0	0	0
145_Cla_AY639200	0	0	0	0	0	0	0	0	0	0	0	0	0	0	0	0	0	0	0	0	0	0	0	0	0	0	10	0	0	0
146_Cla_AY541832	0	0	0	0	0	0	0	0	0	0	0	0	0	0	0	0	0	0	0	0	0	0	0	0	0	0	0	0	0	0
147_Cla_AF378486	0	0	0	0	0	0	0	0	0	0	0	0	0	0	0	0	0	0	0	0	0	0	0	0	0	0	0	0	0	0
148_Cla_AY639343	0	0	0	0	0	0	0	0	0	0	0	0	0	0	0	0	0	0	0	0	0	0	0	0	0	0	0	0	0	0
149_Cla_LC176562	0	0	0	0	0	0	0	0	0	0	0	0	0	0	0	0	0	0	0	0	0	0	0	0	0	0	0	0	0	0
150_Cla_JN937518	0	0	0	0	0	83	0	0	0	0	0	0	0	0	0	0	0	0	0	0	0	0	0	0	0	0	0	0	0	0
151_Cla_LC176563	0	0	0	0	0	0	0	0	0	0	0	0	0	0	0	0	0	0	0	0	0	0	0	0	0	0	0	0	0	0
152_Scu_FM876838	33	0	0	0	0	886	49	368	23	0	0	7	0	0	0	0	0	0	0	5	0	0	0	0	0	0	28	0	0	0
153_Scu_AB561124	0	0	0	0	0	0	0	0	0	0	111	31	0	2284	0	0	0	0	48	0	2	0	3	9	0	18	89	0	0	0
154_Scu_FN547618	0	0	0	0	14	305	0	0	0	58	0	0	8	0	0	0	0	0	0	0	0	0	0	0	0	0	0	0	0	0
155_Scu_JF816949	0	0	0	0	0	194	32	47	0	0	0	0	0	0	0	0	0	0	0	0	0	0	0	0	2	0	0	0	0	0
156_Scu_FR750142	0	0	0	0	105	296	61	72	0	0	0	0	0	0	0	0	0	0	0	1	0	24	0	0	0	0	0	0	8	0
157_UnG_AB665510	47	0	9	0	28	1797	76	290	167	21	43	0	0	0	0	0	0	0	1	0	0	0	0	0	0	0	0	3	0	0
158_Gig_AM040348	0	0	0	0	0	0	0	0	0	0	0	0	0	0	0	0	0	0	0	0	0	0	0	0	0	0	0	0	0	0
159_Gig_AF378453	0	0	0	0	0	0	0	0	0	0	0	0	0	0	0	0	0	0	0	0	0	0	0	0	0	0	0	0	0	0
160_Gig_GQ229229	0	0	0	0	0	0	0	0	0	0	0	0	0	0	0	0	0	0	0	0	0	0	0	0	0	0	0	0	0	0
161_Gig_AF378502	0	0	0	0	0	0	0	0	0	0	0	0	0	0	0	0	0	0	0	0	0	0	0	0	0	0	0	0	0	0
162_Gig_FR750177	0	0	0	0	0	0	0	0	0	0	0	0	0	0	0	0	0	0	0	0	0	0	0	0	0	0	0	0	0	0
163_Scu_AB665514	120	0	123	239	104	2577	298	663	344	35	18	0	28	0	184	0	1	0	2	1	7	1	0	11	0	0	7	0	16	25
164_Scu_GQ229230	19	0	0	0	0	2	10	0	0	0	0	0	0	0	0	0	0	0	0	0	0	0	0	0	0	0	0	0	0	0
165_Gig_FN547559	65	24	0	116	268	2438	420	520	286	505	239	0	8	0	152	0	263	0	20	0	0	49	0	0	2	6	4	0	24	5
167_UnG_LC176569	0	0	0	0	0	0	0	0	0	0	0	0	0	0	0	0	0	0	0	0	0	0	0	0	0	0	0	0	0	0
169_Unc_AB610833	0	0	0	0	0	0	0	0	0	0	0	0	0	0	0	0	0	0	0	0	0	0	0	0	0	0	0	0	0	0
170_Unc_AB369795	0	0	0	0	0	0	0	0	0	0	0	0	0	0	0	0	0	0	0	0	0	0	0	0	0	0	0	0	0	0
171_Unc_LC176590	0	0	0	0	0	0	0	0	0	0	0	0	0	0	0	0	0	0	0	0	0	0	0	0	0	0	0	0	0	0
172_Unc_AB640736	0	0	0	0	0	0	0	0	0	0	0	0	0	0	0	0	0	0	0	0	0	0	0	0	0	0	0	0	0	0
173_Unc_AB561131	0	0	0	0	0	0	0	0	0	0	0	0	0	0	0	0	0	0	0	0	0	0	0	0	0	0	0	0	0	0
174_Unc_AY639353	0	0	0	0	0	0	0	0	0	0	0	0	0	0	0	0	0	0	0	0	0	0	0	0	0	0	0	0	0	0
175_Unc_AB812609	0	0	0	0	0	0	0	0	0	0	0	0	0	0	0	0	0	0	0	0	0	0	0	0	0	0	0	0	0	0
176_Arc_JX848923	0	0	0	0	0	0	0	0	0	0	0	0	0	0	0	0	0	0	0	0	0	0	0	0	0	0	4	0	0	0
177_Arc_JX848776	0	0	0	0	0	0	0	0	0	0	0	0	0	0	0	0	0	0	0	0	0	0	0	0	0	0	0	0	0	0
178_Arc_AB812598	0	0	0	0	0	0	0	0	0	0	0	0	0	0	0	0	0	0	0	0	0	0	0	0	0	0	0	0	0	0
179_Arc_AB812596	0	0	0	0	0	0	0	0	0	0	0	0	0	0	0	0	0	0	0	0	0	0	0	0	0	0	0	0	0	0
180_Arc_AB812597	0	0	0	0	0	0	0	0	0	0	0	0	0	0	0	0	0	0	20	0	0	0	0	0	0	0	0	0	0	0
181_Arc_JX848913	0	0	0	0	0	0	0	0	0	0	0	0	0	0	0	0	0	0	0	0	0	0	0	0	0	0	0	0	0	0
182_Aca_HE775276	0	0	0	0	0	0	0	0	0	0	0	0	0	0	334	0	0	0	0	0	0	0	0	0	0	0	0	7387	0	0
183_Aca_AF389017	0	123	0	0	0	0	9	0	0	0	25	0	0	0	10351	93	6809	317	727	107	707	887	2079	267	79	350	212	129	367	649
184_Aca_JF717598	0	0	0	0	0	0	0	0	0	0	0	0	0	0	0	0	0	0	0	0	0	0	0	0	0	0	0	0	0	0
185_Aca_FR750156	0	0	0	0	0	0	0	0	0	0	0	0	0	0	0	0	0	0	0	0	0	0	0	0	0	0	0	0	0	0
186_Aca_AF378437	0	0	0	0	0	0	0	0	0	0	0	0	0	0	0	0	0	0	0	0	0	0	0	0	0	0	0	0	0	0
187_Aca_FR692354	0	0	0	0	0	0	0	0	0	0	29	0	0	0	0	0	0	0	0	0	0	0	0	0	0	0	0	0	0	0
188_Aca_AB561123	0	0	0	0	0	0	0	0	0	0	0	0	0	0	0	0	0	0	0	0	0	0	0	0	0	0	0	0	0	0
189_Aca_HE603643	0	0	0	0	0	0	0	0	0	0	0	0	0	0	0	0	0	0	0	0	0	0	0	0	0	0	0	0	0	0
190_Aca_AY639328	0	0	0	0	0	0	0	0	0	0	0	0	0	0	0	0	0	0	0	0	0	0	0	0	0	0	0	0	0	0
191_Aca_AB610835	0	0	0	0	0	0	0	0	0	0	0	0	0	0	0	0	0	0	0	0	0	0	0	0	0	0	0	0	0	0
192_Aca_AB812595	0	0	0	0	0	0	0	0	0	0	0	0	0	0	0	0	0	0	0	0	0	0	0	0	0	0	0	0	0	0
193_Aca_AB935539	0	0	0	0	0	0	0	126	0	0	0	0	0	0	0	0	0	0	0	0	0	0	0	0	0	0	0	0	0	0
195_Aca_AB369793	0	0	0	0	31	606	0	5699	2443	17	28468	22883	2441	184	3	0	123	0	42	3	77	3	16	277	76	1170	39	9171	0	1
196_Amb_KC166276	87	142	486	402	161	802	287	31279	20598	290	107	0	68	0	169	19295	22	9203	24078	1	0	32	0	17391	25768	27917	27	75	138	136
197_Amb_AB369803	0	140	370	97	79	874	261	631	261	1	2	0	22	0	4	155	0	69	158	0	2	0	0	115	202	236	0	2	2	1
198_Div_LC191589	0	0	0	0	0	0	0	0	0	0	0	0	0	0	0	0	0	0	0	0	0	0	0	0	0	0	0	0	0	0
199_Div_AB547181	0	0	0	0	0	0	0	0	0	0	0	0	0	0	0	0	0	0	0	0	0	0	0	0	0	0	0	0	0	0
200_Div_JF439096	0	0	0	0	0	0	0	0	0	0	0	0	0	0	0	0	0	0	0	0	0	0	0	0	0	0	0	0	0	0
201_Div_HF970297	0	0	0	0	0	0	0	0	0	0	0	0	0	0	0	0	0	0	0	0	0	0	0	0	0	0	0	0	0	0
202_Div_AY842573	0	0	0	0	0	0	0	0	0	0	0	0	0	0	0	0	0	0	0	0	0	0	0	0	0	0	0	0	0	0
203_Div_LC176564	0	26	0	0	0	0	0	0	0	0	0	0	0	0	0	0	0	0	0	0	0	0	0	0	0	0	0	0	0	0
204_Div_AB640743	0	0	0	0	0	0	0	0	0	0	0	0	0	0	0	0	0	0	0	0	0	0	0	0	0	0	0	0	0	0
205_Div_JX096589	0	0	0	0	0	0	0	0	0	0	0	0	0	0	0	0	0	0	0	0	0	0	0	0	0	0	0	0	0	0
206_Div_AB640737	0	0	0	0	0	0	0	0	0	0	0	0	0	0	0	0	0	0	0	0	0	0	0	0	0	0	0	0	0	0
207_Div_JF439144	0	0	0	0	0	0	0	0	0	0	0	0	0	0	0	0	0	0	0	0	0	0	0	0	0	0	0	0	0	0
208_Div_FR686952	0	0	0	0	0	0	0	0	0	0	0	0	0	0	0	0	0	0	0	0	0	0	0	0	0	0	0	0	0	0
209_Div_AB561117	0	0	0	0	0	0	0	0	0	0	0	0	0	0	0	0	0	0	0	0	0	0	0	0	0	0	0	0	0	0
210_Div_AB812578	0	0	0	0	0	0	0	0	0	0	0	0	0	0	0	0	0	0	0	0	0	0	0	0	0	0	0	0	0	0
211_Par_AB812603	0	0	0	0	0	0	0	0	0	0	0	0	0	0	0	0	0	0	0	0	0	0	0	0	0	0	0	0	0	0
212_Par_JN131603	0	0	0	0	0	0	0	0	0	0	0	0	0	0	0	0	0	0	0	0	0	0	0	0	0	0	0	0	0	0
213_Par_LC176565	0	0	0	0	0	0	0	0	0	0	0	0	0	0	0	0	0	0	0	0	0	0	0	0	0	0	0	0	0	0
214_Par_AB812604	0	0	0	0	0	0	0	0	0	0	0	0	0	0	0	0	0	0	0	0	0	0	0	0	0	0	0	0	0	0
215_Par_KC166251	0	0	0	0	0	0	0	0	0	0	0	0	0	0	0	0	0	0	0	0	0	0	0	0	0	0	0	0	0	0
216_Par_AB610837	0	0	0	0	0	0	0	0	0	0	0	0	0	0	0	0	0	0	0	0	0	0	0	0	0	0	0	0	0	0
217_Par_AB812605	0	0	0	0	0	0	0	0	0	0	0	0	0	0	0	0	0	0	0	0	0	0	0	0	0	0	0	0	0	0
218_Par_AB812600	0	0	0	0	0	0	0	0	0	0	0	0	0	0	0	0	0	0	0	0	0	0	0	0	0	0	0	0	0	0
219_Par_AB369810	54	0	131	65	158	381	221	92	103	1	0	32	0	0	0	0	0	0	0	3	0	0	0	0	0	0	15	0	0	16
220_Par_NG_027567	0	0	0	0	0	0	34	0	0	0	0	0	0	0	0	0	0	0	0	0	0	0	0	0	0	0	0	0	0	0
221_Par_AB812608	0	0	0	0	0	0	0	0	0	0	0	0	0	0	0	0	0	0	0	0	0	0	0	0	0	0	0	0	0	0
222_Par_AB812607	0	0	0	0	0	0	0	0	0	0	0	0	0	0	0	0	0	0	0	0	0	0	0	0	0	0	0	0	0	0
223_Par_AB812606	0	0	0	0	0	0	0	0	0	0	0	0	0	0	0	0	0	0	0	0	0	0	0	0	0	0	0	0	0	0
224_Par_AB812602	0	0	0	0	0	0	0	0	0	0	0	0	0	0	0	0	0	0	0	0	0	0	0	0	0	0	0	0	0	0
225_Par_AB812599	0	0	0	0	0	0	0	0	0	0	0	0	0	0	0	0	0	0	0	0	0	0	0	0	0	0	0	0	0	0
226_Par_LC176568	0	0	0	0	0	0	0	0	0	0	0	0	0	0	0	0	0	0	0	0	0	0	0	0	0	0	0	0	0	0
227_Par_AB812601	0	0	0	0	0	0	0	0	0	0	0	0	0	0	0	0	0	0	0	0	0	0	0	0	0	0	0	0	0	0
228_Par_HF970206	0	0	0	0	0	0	0	0	0	0	0	0	0	0	0	0	0	0	0	0	0	0	0	0	0	0	0	0	0	0
229_Par_AB547188	0	0	0	0	0	0	0	0	0	0	0	0	0	0	0	0	0	0	0	0	0	0	0	0	0	0	0	0	0	0
230_Rhz_JN937313	25	0	41	0	293	1824	137	537	122	64	18	0	0	0	107	0	576	0	4	0	0	1	184	0	0	0	1	0	0	2
231_Rhz_FR750064	30	0	0	22	332	1320	123	272	0	32	0	0	0	1	2	0	0	0	0	0	10	0	8	13	0	0	0	1	2	45
232_Rhz_HE775295_S003318578	0	0	0	0	0	0	0	0	0	0	0	0	0	0	0	0	0	0	0	0	0	0	1	0	0	0	0	0	0	0
233_Fun_FN547481_S003844867	0	0	0	0	0	0	0	0	0	0	0	0	0	0	0	0	0	0	0	0	0	0	0	0	0	0	0	0	0	0
234_Fun_FR750096_S003845627	0	0	0	0	0	0	0	0	0	0	0	0	0	0	0	0	0	0	0	0	0	0	0	0	0	0	0	0	0	0
235_Fun_EU234489_S003836248	0	0	0	0	0	0	0	0	0	0	0	0	0	0	0	0	0	0	0	0	0	0	0	0	0	0	0	0	0	0
236_Fun_JQ048925_S003864926	0	0	0	0	0	0	0	0	0	0	0	0	0	0	0	0	0	0	0	0	0	0	0	0	0	0	0	0	0	0
237_Fun_KF565722_S004097810	0	0	0	0	0	0	0	0	0	0	0	0	0	0	0	0	0	0	0	0	0	0	0	0	0	0	0	0	0	0
238_Fun_KF565729_S004097814	0	0	0	0	0	0	0	0	0	0	0	0	0	0	0	0	0	0	0	0	0	0	0	0	0	0	0	0	0	0
239_UnG_HE775328_S003318611	0	0	0	0	0	0	0	0	0	0	0	0	0	0	0	0	0	0	0	0	0	0	0	0	0	0	0	0	0	0
240_UnG_HE775332_S003318615	0	0	0	0	0	0	0	0	0	0	0	0	0	0	0	0	0	0	0	0	0	0	0	0	0	0	0	0	0	0
241_UnG_KF568281_S004099839	0	0	0	0	0	71	24	0	0	0	0	0	0	0	0	0	0	0	0	0	0	0	0	0	0	0	0	0	0	0
242_UnG_JQ218218_S003507406	0	0	0	0	0	0	0	0	0	0	0	0	0	0	0	0	0	0	0	0	0	0	0	0	0	0	0	0	0	0
243_UnG_KF567185_S004098871	0	0	0	0	0	0	0	0	0	0	0	0	0	0	0	0	0	0	0	0	0	0	0	0	0	0	0	0	0	0
244_UnG_AB710223_S003308327	0	0	8	0	0	0	0	0	0	0	14	0	0	0	0	0	0	0	0	0	0	0	0	0	0	0	0	0	0	0
245_UnG_JX043231_S003444220	0	0	0	0	0	0	0	0	0	0	0	0	0	0	0	0	0	0	0	0	0	0	0	0	0	0	0	0	0	0
246_UnG_JF717517_S003056731	0	0	0	0	0	0	0	0	0	0	0	0	0	0	0	0	0	0	0	0	0	0	0	0	0	0	0	0	0	0
247_UnG_HE775292_S003318575	0	0	0	0	0	0	0	0	0	0	0	0	0	0	0	0	0	0	0	0	0	0	0	0	0	0	0	0	0	0
248_UnG_JF717462_S003056676	0	0	0	0	0	0	0	0	0	0	0	0	0	0	0	0	0	0	0	0	0	0	0	0	0	0	0	0	0	0
249_Glo_HE775286_S003318569	0	0	0	0	0	0	0	0	0	0	0	0	0	0	0	0	0	0	0	0	0	0	0	0	0	0	0	0	0	0
250_Glo_HE775291_S003318574	0	0	0	0	0	0	0	0	0	0	0	0	0	0	0	0	0	0	0	0	0	0	0	0	0	0	0	0	0	0
251_Glo_HE775290_S003318573	0	0	0	0	0	0	0	0	0	0	0	0	0	0	0	0	0	0	0	0	0	0	0	0	0	0	0	0	0	0
252_Glo_HE775281_S003318564	0	0	0	0	0	0	0	0	0	0	0	0	0	0	0	0	0	0	0	0	0	0	0	0	0	0	0	0	0	0
253_Glo_HE775326_S003318609	0	0	0	0	0	0	0	0	0	0	0	0	0	0	0	0	0	0	0	0	0	0	0	0	0	0	0	0	0	0
254_UnG_JF717527_S003056741	0	0	0	0	0	0	0	0	0	0	0	0	0	0	0	0	0	0	0	0	0	0	0	0	0	0	0	0	0	0
255_Rhz_AB640740_S002905543	0	0	0	0	0	0	0	0	0	0	0	0	0	0	0	0	0	0	0	0	0	0	0	0	0	0	0	0	0	0
256_Rhz_FR772327_S002473136	0	0	0	0	0	0	0	0	0	0	1042	0	0	0	0	0	0	0	0	49	5830	0	0	0	0	0	0	3536	0	0
257_Rhz_JX043341_S003318590	0	0	0	0	0	0	0	0	0	0	0	0	0	0	0	0	0	0	0	0	0	0	0	0	0	0	0	0	0	0
258_Rhz_KF206531_S003698634	0	0	0	0	0	0	0	0	0	0	0	0	0	0	0	0	0	0	0	0	0	0	0	0	0	0	0	0	0	0
259_Rhz_FM992399_S003844459	0	0	0	0	0	0	0	0	0	0	0	0	0	0	0	0	0	0	0	0	0	0	0	0	0	0	0	0	0	0
260_Rhz_JX683763_S003630758	0	0	0	0	0	0	0	0	0	0	0	0	0	0	0	0	0	0	0	0	0	0	0	0	0	0	0	0	0	0
261_Rhz_JX683740_S003630735	0	0	0	0	0	0	0	0	0	0	0	0	0	0	0	0	0	0	0	0	0	0	0	0	0	0	0	0	0	0
262_Rhz_JX683748_S003630743	0	0	0	0	0	0	0	0	0	0	0	0	0	0	0	0	0	0	0	0	0	0	0	0	0	0	0	0	0	0
263_Rhz_JX043340_S003444329	0	0	0	0	0	0	0	0	0	0	0	0	0	0	0	0	0	0	0	0	0	0	0	0	0	0	0	0	0	0
264_Rhz_HQ857198_S003309555	0	0	0	0	0	0	0	0	0	0	0	0	0	0	0	0	0	0	0	0	0	0	0	0	0	0	0	0	0	0
265_Rhz_KF566641_S004098450	0	0	0	0	0	0	0	0	0	0	0	0	0	0	0	0	0	0	0	0	0	0	0	0	0	0	0	0	0	0
266_Rhz_AB710218_S003308322	0	0	0	0	0	0	0	0	0	0	0	0	0	0	0	0	0	0	0	0	0	0	0	0	0	0	0	0	0	0
267_Rhz_HQ857170_S003309532	0	0	0	0	0	0	0	0	0	0	0	0	0	0	0	0	0	0	0	0	0	0	0	0	0	0	0	0	0	0
268_Rhz_HQ857175_S003309537	0	0	0	0	0	0	0	0	0	0	0	0	0	0	0	0	0	0	0	0	0	0	0	0	0	0	0	0	0	0
269_Rhz_HQ857199_S003309556	0	0	0	0	0	0	0	0	0	0	0	0	0	0	0	0	0	0	0	0	0	0	0	0	0	0	0	0	0	0
270_Rhz_KF568193_S004099773	0	0	0	0	0	0	0	0	0	0	0	0	0	0	0	0	0	0	0	0	0	0	0	0	0	0	0	0	0	0
271_Rhz_KF567964_S004099584	0	0	0	0	0	0	0	0	0	0	0	0	0	0	0	0	0	0	0	0	0	0	0	0	0	0	0	0	0	0
272_Rhz_HQ857178_S003309540	0	0	0	0	0	0	0	0	0	0	0	0	0	0	0	0	0	0	0	0	0	0	0	0	0	0	0	0	0	0
273_Rhz_HQ857200_S003309557	0	0	0	0	0	0	0	0	0	0	0	0	0	0	0	0	0	0	0	0	0	0	0	0	0	0	0	0	0	0
274_Rhz_JX683741_S003630736	0	0	0	0	0	0	0	0	0	0	0	0	0	0	0	0	0	0	0	0	0	0	0	0	0	0	0	0	0	0
275_Rhz_EU692293_S001092514	0	0	0	0	0	0	0	0	0	0	0	15	0	0	0	0	2144	4	0	0	0	0	0	0	0	0	0	0	0	0
276_Rhz_KF565152_S004097322	0	0	0	0	23	0	0	0	0	0	52	150	9	36	1	0	17987	5	58	0	0	0	0	1	2	0	0	2600	353	0
277_Rhz_HE775340_S003318623	0	0	0	0	0	0	0	0	0	0	0	0	0	0	0	0	0	0	0	0	0	0	0	0	0	0	0	0	0	0
278_Rhz_AB640751_S002905554	0	0	0	0	0	0	0	0	0	0	0	0	0	0	0	0	0	0	0	0	0	0	0	0	0	0	0	0	0	0
279_Rhz_KF206499_S003698641	0	0	0	0	0	0	0	0	0	0	0	0	0	0	0	0	0	0	0	0	0	0	0	0	0	0	0	0	0	0
280_UnG_AB750742_S003558181	0	0	0	0	0	0	0	0	0	0	0	0	0	0	0	0	0	0	0	0	0	0	0	0	0	0	0	0	0	0
281_Cla_JN937321_S004057337	0	0	0	0	0	0	0	0	0	0	0	0	0	0	0	0	0	0	0	0	0	0	0	0	0	0	0	0	0	0
282_Cla_FM876806_S003844390	0	0	0	0	0	0	0	0	0	0	0	0	0	0	0	0	0	0	0	0	0	0	0	0	0	0	0	0	0	0
283_Amb_FN547538_S003844927	0	0	0	0	0	0	0	0	0	0	0	0	0	0	0	0	0	0	0	0	0	0	0	0	0	0	0	0	0	0
284_Amb_KF206543_S003698601	0	0	0	0	0	0	0	0	0	0	0	0	0	0	0	0	0	0	0	0	0	0	0	0	0	0	0	0	0	0
285_Amb_FN547531_S003844918	0	0	0	0	0	0	0	0	0	0	0	0	0	0	0	0	0	0	0	0	0	0	0	0	0	0	0	0	0	0
286_Amb_JX848885_S003631260	0	0	0	0	0	0	0	0	0	0	0	0	0	0	0	0	0	0	0	0	0	0	0	0	0	0	0	0	0	0
287_Scu_HE962462_S004126952	0	0	0	0	0	0	0	0	0	0	0	0	0	0	0	0	0	0	0	0	0	0	0	0	0	0	0	0	0	0
288_Scu_HE962453_S004126959	0	0	0	0	0	0	0	0	0	0	0	0	0	0	0	0	0	0	0	0	0	0	0	0	0	0	0	0	0	0
289_Scu_HE962439_S004126958	0	0	0	0	0	0	0	0	0	0	0	0	0	0	0	0	0	0	0	0	0	0	0	0	0	0	0	0	0	0
290_Gig_FN547583_S003844972	0	0	0	0	0	0	0	0	0	0	0	0	0	0	0	0	0	0	0	0	0	0	0	0	0	0	0	0	0	0
291_Gig_FN547596_S003844985	0	0	0	0	0	0	0	0	0	0	0	0	0	0	0	0	0	0	0	0	0	0	0	0	0	0	0	0	0	0
292_Gig_GQ229227_S003846610	0	0	0	0	0	0	0	0	0	0	0	0	0	0	0	0	0	0	0	0	0	0	0	0	0	0	0	0	0	0
293_Gig_GQ229221_S003846604	0	0	0	0	0	0	0	0	0	0	0	0	0	0	0	0	0	0	0	0	0	0	0	0	0	0	0	0	0	0
294_Gig_HM625885_S003854023	0	0	0	0	0	0	0	0	0	0	0	0	0	0	0	0	0	0	0	0	0	0	0	0	0	0	0	0	0	0
295_Scu_AB547173_S002179864	0	0	0	0	0	0	0	0	0	0	0	0	0	0	0	0	0	0	0	0	0	0	0	0	0	0	0	0	0	0
296_Scu_FM876834_S003844418	0	0	0	0	0	0	0	21	0	0	0	0	0	0	0	0	0	0	0	0	0	0	0	0	0	0	0	0	0	0
297_Scu_JN867206_S003229670	0	0	0	0	0	0	0	0	0	0	0	0	0	0	0	0	0	0	0	0	0	0	0	0	0	0	0	0	0	0
298_Scu_AJ510231_S003824973	0	0	0	0	0	0	0	0	0	0	0	0	0	4	0	0	0	0	0	0	0	0	0	0	0	0	0	0	0	0
299_Scu_GU322902_S002029846	0	0	0	0	0	0	0	0	0	0	0	0	0	0	0	0	0	0	0	0	0	0	0	0	0	0	0	0	0	0
300_Scu_FR750149_S003845681	0	0	0	0	0	0	0	0	0	0	0	0	0	0	0	0	0	0	0	0	0	0	0	0	0	0	0	0	0	0
301_Scu_JF717509_S003056723	0	0	0	0	0	0	0	0	0	0	9	1	0	226	0	0	0	0	0	0	0	0	1	0	0	0	19	0	6	15
302_Unc_KF206546_S003698608	0	0	0	0	0	0	0	0	0	0	0	0	0	0	0	0	0	0	0	0	0	0	0	0	0	0	0	0	0	0
303_Unc_KF206548_S003698605	7	0	0	0	0	0	0	0	0	0	0	0	36	0	0	0	0	0	0	0	0	0	0	0	0	0	0	0	0	0
304_Unc_JX043234_S003444223	0	0	0	0	0	0	0	0	0	0	0	0	0	0	0	0	0	0	0	0	0	0	0	0	0	0	0	0	0	0
305_Unc_JX848867_S003631242	0	0	0	0	0	0	0	0	0	0	0	0	0	0	0	0	0	0	0	0	0	0	0	0	0	0	0	0	0	0
306_Unc_KF565362_S004097510	0	0	0	0	0	0	0	0	0	0	0	0	0	0	0	0	0	0	0	0	0	0	0	0	0	0	0	0	0	0
307_Unc_HE775279_S003318562	0	0	0	0	0	4066	0	0	0	0	0	0	0	0	0	0	0	0	0	0	6	0	0	0	0	0	0	0	0	0
308_Unc_HQ108142_S002337500	0	0	0	0	0	0	0	0	0	0	0	0	0	0	0	0	0	0	0	0	0	0	0	0	0	0	0	0	0	0
309_Unc_HQ108145_S002337503	0	0	0	0	0	0	0	0	0	0	0	0	0	0	0	0	0	0	0	0	0	0	0	0	0	0	0	0	0	0
310_Div_JX683759_S003630754	0	0	0	0	0	0	0	0	0	0	0	0	0	0	0	0	0	0	0	0	0	0	0	0	0	0	0	0	0	0
311_Div_HG518627_S004060436	0	0	0	0	0	0	0	0	0	0	0	0	0	0	0	0	0	0	0	0	0	0	0	0	0	0	0	0	0	0
312_Div_JQ218225_S003507413	0	0	0	0	0	0	0	0	0	0	0	0	0	0	0	0	0	0	0	0	0	0	0	0	0	0	0	0	0	0
313_Div_AY639227_S000574075	0	0	0	0	0	0	0	0	0	0	0	0	0	0	0	0	0	0	0	0	0	0	0	0	0	0	0	0	0	0
314_Div_HE775319_S003318602	0	0	0	0	0	0	0	0	0	0	0	0	0	0	0	0	0	0	0	0	0	0	0	0	0	0	0	0	0	0
315_Div_AM713411_S003825521	0	0	0	0	0	0	0	0	0	0	0	0	0	0	0	0	0	0	0	0	0	0	0	0	0	0	0	0	0	0
316_Div_HE775321_S003318604	0	0	0	0	0	0	0	0	0	0	0	0	0	0	0	0	0	0	0	0	0	0	0	0	0	0	0	0	0	0
317_Div_FM876818_S003844402	0	0	0	0	0	0	0	0	0	0	0	0	0	0	0	0	0	0	0	0	0	0	0	0	0	0	0	0	0	0
318_Div_AB561119_S002155136	0	0	0	0	0	0	0	0	0	0	0	0	0	0	0	0	0	0	0	0	0	0	0	0	0	0	0	0	0	0
319_Div_FR871342_S003267463	0	0	0	0	0	0	0	0	0	0	0	0	0	0	0	0	0	0	0	0	0	0	0	0	0	0	0	0	0	0
320_Div_JN937151_S004057167	0	0	0	0	0	0	0	0	0	0	0	0	0	0	0	0	0	0	0	0	0	0	0	0	0	0	0	0	0	0
321_Div_JX683752_S003630747	0	0	0	0	0	0	0	0	0	0	0	0	0	0	0	0	0	0	0	0	0	0	0	0	0	0	0	0	0	0
322_Div_FN547652_S003845026	0	0	0	0	0	0	0	0	0	0	0	0	0	0	0	0	0	0	0	0	0	0	0	0	0	0	0	0	0	0
323_Div_EF581860_S003833951	0	0	0	0	0	0	0	0	0	0	0	0	0	0	0	0	0	0	0	0	0	0	0	0	0	0	0	0	0	0
324_Div_EF581861_S003833952	0	0	0	0	0	0	0	0	0	0	0	0	0	0	0	0	0	0	0	0	0	0	0	0	0	0	0	0	0	0
325_Div_JX683755_S003630750	0	0	0	0	0	0	0	0	0	0	0	0	0	0	0	0	0	0	0	0	0	0	0	0	0	0	0	0	0	0
326_Div_JX683758_S003630753	0	0	0	0	0	0	0	0	0	0	0	0	0	0	0	0	0	0	0	0	0	0	0	0	0	0	0	0	0	0
327_Aca_AB369790_S002040113	0	0	0	0	0	1208	0	3613	1722	24	21551	17770	1175	129	7	0	177	1	12	0	0	0	2	80	10	775	0	5565	0	0
328_Aca_AJ510228_S003824970	5	0	0	0	0	0	0	0	0	0	0	0	0	0	0	0	0	0	0	0	0	0	0	0	0	0	0	0	0	0
329_Aca_JF717558_S003056772	0	0	0	0	0	0	0	0	0	0	0	0	0	0	0	0	0	0	0	0	0	0	0	0	0	0	0	0	0	0
330_Aca_FN825908_S003845274	0	0	0	0	0	0	0	0	0	0	0	0	0	0	0	0	0	0	0	0	0	0	0	0	0	0	0	0	0	0
331_Aca_KF206455_S003698678	0	0	0	0	0	0	0	0	0	0	0	0	0	0	0	0	0	0	0	0	0	0	0	0	0	0	0	0	0	0
332_Aca_FR681927_S002471824	0	0	0	0	0	0	0	0	0	0	0	0	0	0	0	0	0	0	0	0	0	0	0	0	0	0	0	0	0	0
333_Aca_KF206468_S003698650	0	0	0	0	0	0	0	0	0	0	0	0	0	0	0	0	0	0	0	0	0	0	0	0	0	0	0	0	0	0
334_Aca_KF206435_S003698663	0	0	0	0	0	0	0	0	0	0	0	0	0	0	0	0	0	0	0	0	0	0	0	0	0	0	0	0	0	0
335_Aca_KF206480_S003698704	0	0	0	0	0	0	0	0	0	0	0	0	0	0	0	0	0	0	0	0	0	0	0	0	0	0	0	0	0	0
336_Aca_KF206500_S003698708	0	0	0	0	0	0	0	0	0	0	0	0	0	0	0	0	0	0	0	0	0	0	0	0	0	0	0	0	0	0
337_Aca_KF206501_S003698711	0	0	0	0	0	0	0	0	0	0	0	0	0	0	0	0	0	0	0	0	0	0	0	0	0	0	0	0	0	0
338_Aca_HQ857181_S003309542	0	0	0	0	0	0	0	0	0	0	0	0	0	0	0	0	0	0	0	0	0	0	0	0	0	0	0	0	0	0
339_Aca_JN685297_S003844405	0	0	0	0	0	0	0	0	0	0	0	0	0	0	0	0	0	0	0	0	0	0	0	0	0	0	0	0	0	0
340_Aca_JF717621_S003056835	0	0	0	0	0	0	0	0	0	0	0	0	0	0	0	0	0	0	0	0	0	0	0	0	0	0	0	0	0	0
341_Pac_FM876832_S003844416	0	0	0	0	0	0	0	0	0	0	0	0	0	0	0	0	0	0	0	0	0	0	0	0	0	0	0	0	0	0
342_Arc_FR750023_S003845552	0	0	0	0	0	0	0	0	0	0	0	0	0	0	0	0	0	0	0	0	0	0	0	0	0	0	0	0	0	0
343_Par_JN937412_S004057428	0	0	0	0	0	0	0	0	0	0	0	0	0	0	0	0	0	0	0	0	0	0	0	0	0	0	0	0	0	0
344_Par_AB935550_S004212127	0	0	0	0	0	0	0	0	0	0	0	0	0	0	0	0	0	0	0	0	0	0	0	0	0	0	0	0	0	0
345_Par_KF849701_S003630756	0	0	0	0	0	0	0	0	0	0	0	0	0	0	0	0	0	0	0	0	0	0	0	0	0	0	0	0	0	0
346_Par_AB547187_S002179878	0	0	0	0	0	0	0	0	0	0	0	0	0	0	0	0	0	0	0	0	0	0	0	0	0	0	0	0	0	0
347_Par_JN937187_S004057193	0	0	0	0	0	0	0	0	0	0	0	0	0	0	0	0	0	0	0	0	0	0	0	0	0	0	0	0	0	0
348_Scu_LC191590	0	0	0	0	0	0	0	0	0	0	0	0	0	0	0	0	0	0	0	0	0	0	0	0	0	0	0	0	0	0
349_Par_LC191591	0	0	0	0	0	0	0	0	0	0	0	0	0	0	0	0	0	0	0	0	0	0	0	0	0	0	0	0	0	0
350_Scu_LC191592	0	0	0	0	0	0	0	0	0	0	0	0	0	0	0	0	0	0	0	0	0	0	0	0	0	0	0	0	0	0
351_Scu_LC191593	0	0	0	0	0	0	0	0	0	0	0	0	0	0	0	0	0	0	0	0	0	0	0	0	0	0	0	0	0	0
352_Scu_LC191594	0	0	0	0	0	0	0	0	0	0	0	0	0	0	0	0	0	0	0	0	0	0	0	0	0	0	0	0	0	0
353_Par_LC191595	0	0	0	0	0	0	0	0	0	0	0	0	0	0	0	0	0	0	0	0	0	0	0	0	0	0	0	0	0	0
354_Scu_LC191596	0	0	0	0	0	0	0	0	0	0	0	0	0	0	0	0	0	0	0	0	0	0	0	0	0	0	0	0	0	0
355_Scu_LC191597	0	0	0	0	65	0	0	10	0	0	0	0	0	0	0	0	0	0	0	0	0	0	0	0	0	0	0	0	0	0
356_UnG_LC191598	0	0	0	0	0	0	0	0	0	0	0	0	0	0	0	0	0	0	0	0	0	0	0	0	0	0	0	0	0	0
357_Arc_LC191599	0	0	0	0	0	0	0	0	0	0	0	0	0	0	0	0	0	0	0	0	0	0	0	0	0	0	0	0	0	0
358_Scu_LC191600	0	0	0	0	0	57	0	77	0	0	0	0	0	0	0	0	0	0	0	0	0	0	0	0	0	0	0	0	0	0
359_Scu_LC191601	0	0	0	0	0	0	0	0	0	0	0	0	0	0	0	0	0	0	0	0	0	0	0	0	0	0	0	0	0	0
360_Par_LC191602	0	0	0	0	0	0	0	0	0	0	0	0	0	0	0	0	0	0	0	0	0	0	0	0	0	0	0	0	0	0
361_Aca_LC191603	1	0	0	0	0	1135	0	4033	1794	14	20048	19358	2168	0	125	0	3	0	0	4	5	0	16	69	71	731	0	5282	30	15
363_Unc_LC191604	0	0	0	0	0	0	0	0	0	0	0	0	0	0	0	0	0	0	0	0	0	0	0	0	0	0	0	0	0	0
364_Par_LC191605	0	0	0	0	0	0	0	0	0	0	0	0	0	0	0	0	0	0	0	0	0	0	0	0	0	0	0	0	0	0
366_Scu_LC191606	0	0	0	0	0	0	0	43	0	0	0	0	0	0	0	0	0	0	0	0	0	0	0	0	0	0	0	0	0	0
367_Rhz_LC191607	1	0	0	0	5	22	2	6	0	4	0	0	0	0	0	0	0	0	0	0	1	0	0	0	0	0	0	0	0	0
368_Cla_LC191608	0	0	0	0	0	0	0	0	0	0	0	0	0	0	0	0	0	0	0	0	0	0	0	0	0	0	0	0	0	0
370_Par_LC191609	0	0	0	0	0	0	0	0	0	0	0	0	0	0	0	0	0	0	0	0	0	0	0	0	0	0	0	0	0	0
371_Par_LC191610	0	0	0	0	0	0	0	0	0	0	0	0	0	0	0	0	0	0	0	0	0	0	0	0	0	0	0	0	0	0
372_Unc_LC191611	0	0	0	0	0	0	0	66	0	0	0	0	0	0	0	0	0	0	0	0	0	0	0	0	0	0	0	0	0	0
373_Rhz_LC191612	1	0	1	63	5	345	2	17	0	0	0	0	0	1	0	0	0	0	0	0	0	0	0	0	0	0	0	0	0	0
374_Rhz_LC191613	8	1	64	0	97	458	79	0	0	0	0	0	0	22	0	0	0	0	0	2	0	0	0	0	0	0	0	0	0	0
375_Rhz_LC191614	17	0	0	0	61	283	0	0	0	26	0	0	0	0	0	0	0	0	0	0	8	0	0	0	0	0	0	0	0	0
376_UnG_LC191615	0	0	0	0	0	0	0	0	0	0	0	0	0	0	0	0	0	0	0	0	0	0	0	0	0	0	0	0	0	0
377_Rhz_LC191616	0	0	0	0	0	0	0	0	0	0	0	0	0	0	0	0	0	0	0	0	0	0	0	0	0	0	0	0	0	0
378_Unc_LC191617	0	0	0	0	0	0	0	0	0	0	0	0	0	0	0	0	0	0	0	0	0	0	0	0	0	0	0	0	0	0
379_Rhz_LC191618	11	0	48	1	128	307	19	109	0	3	0	0	1	0	0	0	0	0	0	0	3	0	0	0	0	0	0	0	0	1
380_Rhz_LC191619	1	0	0	0	175	288	75	277	0	73	0	0	0	36	0	0	0	7	0	9	5	10	0	8	5	2	9	13	19	9
381_Rhz_LC191620	0	0	0	0	0	0	0	0	0	0	0	0	0	0	0	0	0	0	0	0	0	0	0	0	0	0	0	0	0	0
382_Rhz_LC191621	0	0	0	0	0	0	0	0	0	0	0	0	0	0	0	0	0	0	0	0	0	0	0	0	0	0	0	0	0	0
384_Scu_LC191622	0	0	0	0	24	0	0	0	0	0	0	0	0	0	0	0	0	0	0	0	0	0	0	0	0	0	0	0	0	0
385_Rhz_LC191623	0	0	0	0	0	0	0	0	0	0	0	0	0	0	0	0	0	0	0	0	0	0	0	0	0	0	0	0	0	0
386_Cla_LC191624	0	0	0	0	0	0	0	0	0	0	0	0	0	0	0	0	0	0	0	0	0	0	0	0	0	0	0	0	0	0
387_Rhz_LC191625	0	0	0	0	0	0	0	0	0	0	0	0	0	0	0	0	0	0	0	0	0	0	0	0	0	0	0	0	0	0
388_Rhz_LC191626	0	0	0	0	0	4	1	0	0	0	0	0	0	0	0	0	0	0	0	0	0	0	0	0	0	0	0	0	0	0
390_Rhz_LC191627	0	0	0	0	0	0	0	0	0	0	0	0	0	0	0	0	0	0	0	0	0	0	0	0	0	0	0	0	0	0
391_Rhz_LC191628	0	0	0	0	0	71	0	0	0	0	0	0	0	0	0	0	0	1	0	0	0	0	0	0	0	0	0	0	0	0
392_Rhz_LC191629	0	0	0	0	23	40	0	19	0	0	0	0	0	0	0	0	0	0	0	0	0	0	0	0	0	0	0	0	0	0
394_UnG_LC191630	0	0	0	0	0	0	0	0	0	0	0	0	0	0	0	0	0	0	0	0	0	0	0	0	0	0	0	0	0	0
395_Rhz_LC191631	58	39	104	0	120	911	255	390	2	34	42	8	19	73	0	0	0	0	0	0	0	0	84	0	0	0	12	12	0	0
396_Arc_LC191632	0	0	0	0	0	0	0	0	0	0	0	0	0	0	0	0	0	0	0	0	0	0	0	0	0	0	0	0	0	0
398_UnG_LC191633	0	0	0	0	0	0	0	0	0	0	0	0	0	0	0	0	0	0	0	0	0	0	0	0	0	0	0	0	0	0
399_Scu_LC191634	21	0	121	0	35	2601	205	455	72	147	45	0	11	0	0	0	0	0	0	0	7	0	0	0	0	0	15	0	0	0
400_Arc_LC191635	0	0	0	0	0	0	0	0	0	0	0	0	0	0	0	0	0	0	0	0	0	0	0	0	0	0	0	0	0	0
402_Unc_LC191636	18	0	0	0	0	141	31	41	0	12	0	0	0	0	0	0	0	0	0	0	0	0	0	0	0	0	0	0	0	0
403_Unc_LC191637	0	0	0	0	0	0	0	0	0	0	0	0	0	0	0	0	0	0	0	0	0	0	0	0	0	0	0	0	0	0
404_Unc_LC191638	0	0	0	0	0	0	0	0	0	0	0	0	0	0	0	0	0	0	0	0	0	0	0	0	0	0	0	0	0	0
405_Unc_LC191639	0	0	0	0	0	0	0	0	0	0	0	0	0	0	0	0	0	0	0	0	0	0	0	0	0	0	0	0	0	0
407_Amb_LC191640	0	0	0	0	0	0	0	0	1	0	0	0	0	0	0	0	0	0	1	0	0	0	0	0	0	0	0	0	0	0
410_Rhz_LC191641	0	0	0	0	1	0	0	0	0	0	0	0	0	0	0	0	0	1	0	0	0	0	0	0	0	0	0	0	0	0
411_Rhz_LC191642	0	0	0	0	0	0	0	0	0	0	0	0	0	0	0	0	0	0	0	0	0	0	0	0	0	0	0	0	0	0
412_Rhz_LC191643	0	0	0	0	0	0	0	0	0	0	0	0	0	0	0	0	0	0	0	0	0	0	0	0	0	0	0	0	0	0
413_Rhz_LC191644	0	0	0	0	0	0	0	0	0	0	0	0	0	0	0	0	0	0	0	0	0	0	0	0	0	0	0	0	0	0
415_Rhz_LC191645	0	0	0	0	0	1	0	0	0	0	0	0	0	0	0	0	0	0	0	0	0	0	0	0	0	0	0	0	0	0
416_Rhz_LC191646	0	0	0	157	0	0	0	0	0	0	0	0	0	0	0	0	0	0	0	0	0	0	0	0	0	0	0	0	0	0
417_Rhz_LC191647	0	0	0	0	0	0	0	3	0	0	0	0	0	0	0	0	0	0	0	0	0	0	0	0	0	0	0	0	0	0
418_Rhz_LC191648	0	0	0	0	0	0	0	0	0	0	0	0	0	0	0	0	0	0	0	0	0	0	0	2	0	0	0	0	0	0
419_Cla_HQ856931_S003857707	0	0	0	0	0	0	0	0	0	0	0	0	0	0	0	0	0	0	0	0	0	0	0	0	0	0	0	0	0	0
420_Cla_LC191649	0	0	0	0	0	0	0	0	0	0	0	0	0	0	0	0	0	0	0	0	0	0	0	0	0	0	0	0	0	0
421_Cla_LC191650	0	0	0	0	0	0	0	0	0	0	0	0	0	0	0	0	0	0	0	0	0	0	0	0	0	0	0	0	0	0
422_Par_LC191651	0	0	4	0	0	0	0	0	0	0	0	0	0	0	0	0	0	0	0	0	0	0	0	0	0	0	0	0	0	0
423_Par_LC191652	0	0	0	0	0	0	0	0	0	0	0	0	0	0	0	0	0	0	0	0	0	0	0	0	0	0	0	0	0	0
424_Par_LC191653	0	0	0	0	0	0	0	0	0	0	0	0	0	0	0	0	0	0	0	0	0	0	0	0	0	0	0	0	0	0
425_Cla_LC191654	0	0	0	0	0	0	0	0	0	0	0	0	0	0	0	0	0	0	0	0	0	0	0	0	0	0	0	0	0	0
426_Aca_LC191655	0	0	0	0	0	0	0	0	0	0	0	0	0	0	0	0	0	0	0	0	0	0	0	0	0	0	0	0	0	0
427_Aca_LC191656	0	0	0	0	0	0	0	0	0	0	1	2	0	0	0	0	0	0	0	0	0	0	0	0	0	0	0	0	0	0
428_Cla_LC191657	0	0	0	0	0	0	0	0	0	0	0	0	0	0	0	0	0	0	0	0	0	0	0	0	0	0	0	0	0	0
429_Cla_LC191658	0	0	0	0	0	51	0	0	0	0	0	0	0	0	0	0	0	0	0	0	0	0	0	0	0	0	0	0	0	0
430_Rhz_LC191659	0	0	0	0	0	0	0	0	0	0	0	0	0	0	0	0	0	0	0	0	0	0	0	0	0	0	0	0	0	0
431_Rhz_LC191660	0	0	0	0	0	0	0	0	0	0	0	0	0	0	0	0	0	0	0	0	0	0	0	0	0	0	0	0	0	0

## Sheet: Table S3
Table S3 Number of sequence read assigned to AM fungal operational taxonomic unit (OTU) in the disturbance treatment of trap culture
OTU_accession no.	1	2	3	4	5	6	7	8	9	10	11	12	13	14	15	16	17	18	19	20	21	22	23	24	25	26	27	28	29	30
001_Rhz_AB369921	9	1352	0	88	162	131	1	55	167	28	0	6	3	4	405	102	345	134	53	144	2	207	29	41	0	0	1	70	0	0
002_Rhz_HQ895800	0	0	0	0	0	0	0	0	0	0	0	0	0	0	2447	724	1779	448	334	531	230	860	285	255	92	0	0	328	0	0
003_Rhz_AB640749	0	0	0	0	0	0	0	0	0	0	0	0	0	0	5	20	139	25	0	0	0	45	2	13	1	0	0	1	0	0
004_Rhz_AY541856	0	0	0	0	0	0	0	0	0	0	0	0	0	0	0	0	0	0	0	0	0	0	0	0	0	0	0	0	0	0
005_Rhz_LC191588	0	0	0	0	0	0	0	0	0	0	0	0	0	0	0	0	0	0	0	0	0	0	0	0	0	0	0	0	0	0
006_Rhz_FM865608	1	687	72	0	198	0	31	0	171	45	1	127	4	1	197	84	197	42	21	52	0	71	34	75	54	0	1	81	0	1
007_Rhz_AB369745	0	0	1	0	0	0	0	0	0	0	0	0	0	0	3503	2613	4352	1049	780	1548	540	2905	604	1108	332	0	14	1259	2	3
008_Rhz_AB640745	0	0	0	0	0	0	0	0	0	0	0	0	0	0	0	0	0	0	0	0	0	0	0	0	0	0	0	6	0	0
009_Rhz_FM992381	0	0	0	0	0	0	0	0	0	0	0	0	0	0	113	46	281	62	20	166	57	145	15	39	2	0	0	64	1	0
010_Rhz_AY541855	0	0	0	0	0	0	0	0	0	0	0	0	0	0	0	0	0	0	0	0	0	0	0	0	0	0	0	0	0	0
011_Rhz_AB643805	0	0	0	0	0	0	0	0	0	0	0	0	0	0	975	259	785	359	56	312	58	494	58	119	27	1	0	185	1	0
012_Rhz_FM865604	0	0	0	0	0	0	0	0	0	0	0	0	0	0	0	0	0	0	0	0	0	0	0	0	0	0	0	0	0	0
013_Rhz_FR750132	0	0	0	0	0	0	0	0	0	0	0	0	0	0	0	0	0	0	0	12	0	0	0	0	0	0	0	0	0	0
014_Rhz_FM865598	0	0	0	0	0	0	0	0	0	0	0	0	0	0	0	0	0	0	0	0	0	0	0	0	0	0	0	0	0	0
015_Rhz_AJ510243	33	0	0	0	0	0	0	0	0	6	0	0	0	0	0	0	0	0	0	0	0	0	0	0	0	0	0	0	0	0
016_Rhz_LC176571	0	0	0	0	0	0	0	0	0	0	0	0	0	0	0	0	0	0	0	0	0	0	0	0	0	0	0	0	0	0
017_Rhz_JX683735	0	0	0	0	0	0	0	0	0	0	0	0	0	0	0	0	0	0	0	0	0	0	0	0	0	0	0	0	0	0
018_Rhz_JN937265	0	0	0	0	0	0	0	0	0	0	0	0	0	0	0	0	0	0	0	0	0	0	0	0	0	0	0	0	0	0
019_Rhz_AB640747	1	0	0	0	94	81	0	35	0	0	0	0	0	91	0	0	0	4	0	3	0	2	2	0	0	0	0	4	0	0
020_Rhz_LC176572	0	0	0	0	0	0	0	0	0	0	0	0	0	0	0	0	0	0	0	0	0	0	0	0	0	0	0	0	0	0
021_Rhz_AY842572	0	0	0	0	0	0	0	0	0	0	0	0	0	0	0	0	0	0	0	0	0	0	0	0	0	0	0	0	0	0
022_Rhz_AB812582	0	0	0	0	0	0	0	0	0	0	0	0	0	0	0	0	0	0	0	0	0	0	0	0	0	0	0	0	0	0
023_Rhz_AB370888	76	282	47	190	359	149	0	28	88	50	51	2	2	305	35	0	31	11	0	13	0	2	2	6	0	3	0	1	0	0
024_Rhz_LC014178	0	0	0	0	0	0	0	0	0	0	0	0	0	0	0	0	0	0	0	0	0	0	0	0	0	0	0	0	0	0
025_Fun_LC014181	0	0	0	0	0	0	0	0	0	0	0	0	0	0	0	0	0	0	0	0	0	0	0	0	0	0	0	0	0	0
026_Fun_AB812585	0	0	0	0	0	0	0	0	0	0	0	0	0	0	0	0	0	0	0	0	0	0	0	0	0	0	0	0	0	0
027_Fun_LC014182	0	0	0	0	0	0	0	0	0	0	0	0	0	0	0	0	0	0	0	0	0	0	0	0	0	0	0	0	0	0
028_Fun_LC014183	0	0	0	0	0	0	0	0	0	0	0	0	0	0	0	0	0	0	0	0	0	0	0	0	0	0	0	0	0	0
029_Fun_AB812588	0	0	0	0	0	0	0	0	0	0	0	0	0	0	0	0	0	0	0	0	0	0	0	0	0	0	0	0	0	0
030_Fun_AB812586	0	0	0	0	0	0	0	0	0	0	0	0	0	0	0	0	0	0	0	0	0	0	0	0	0	0	0	0	0	0
031_Fun_HF970242	0	0	0	0	0	0	0	0	0	0	0	0	0	0	0	0	0	0	0	0	0	0	0	0	0	0	0	0	0	0
032_Fun_AY639162	0	0	0	0	0	0	0	0	0	0	0	0	0	0	0	0	0	0	0	0	0	0	0	0	0	0	0	0	0	0
033_Fun_AJ510239	0	0	0	0	0	0	0	0	0	0	0	0	0	77	64	0	0	3	0	0	0	4	0	7	0	0	0	0	0	0
034_Fun_FN547491	0	0	0	0	0	0	0	0	0	0	0	0	0	0	0	0	0	0	0	0	0	0	0	2	0	0	0	6	0	0
035_Rhz_JF717472	0	0	0	0	0	0	0	0	0	0	0	0	0	0	0	0	0	0	0	0	0	0	0	0	0	0	0	0	0	0
036_Rhz_LC176555	0	0	0	0	0	0	0	0	0	0	0	0	0	0	0	0	0	0	0	0	0	0	0	0	0	0	0	0	0	0
037_Rhz_AB812611	0	0	0	0	0	0	0	0	0	0	0	0	0	0	0	0	0	0	0	0	0	0	0	0	0	0	0	0	0	0
038_Rhz_AB812612	1	348	147	104	73	0	48	23	0	16	1	1	129	0	146	76	172	0	10	0	21	52	26	19	15	18	0	11	0	0
039_Rhz_AB812610	0	0	0	0	0	0	0	0	0	0	0	0	0	0	0	0	0	0	0	0	0	0	0	0	0	0	0	0	0	0
040_Rhz_AB640750	0	0	0	0	0	0	0	0	0	0	0	0	0	0	0	0	0	0	0	0	0	0	0	0	0	0	0	0	0	0
041_Rhz_LC176573	9716	1	37346	1	359	0	0	19	1	2	408	0	8	0	5	1	0	1	7643	99	0	0	580	5477	0	0	1	0	0	1
042_Rhz_LC176574	5	95	0	92	1	0	62	0	65	39	0	1	108	0	0	17	1	36	23	0	4	9	1	1	1	0	0	2	0	44
043_Rhz_LC176575	0	0	0	0	0	0	0	0	0	0	0	0	0	0	0	0	0	0	0	0	0	0	0	0	0	19	0	0	0	0
044_Rhz_LC176576	0	0	0	0	0	0	0	0	0	0	0	0	0	0	0	0	0	0	0	0	0	0	0	0	0	0	0	0	0	0
045_Rhz_LC176577	0	0	0	0	0	0	0	0	0	0	0	0	0	0	0	0	0	0	0	0	0	0	0	0	0	0	0	0	0	0
046_Rhz_LC176560	0	0	0	0	0	0	0	0	0	0	0	0	0	0	0	0	0	0	0	0	0	0	0	0	0	0	0	0	0	0
047_Rhz_AB710219	0	0	0	0	0	0	0	0	0	0	0	0	0	0	0	0	0	0	0	0	0	0	0	0	0	0	0	0	0	0
048_Rhz_HE775282	0	0	0	0	0	0	0	0	0	0	0	0	0	0	0	0	0	0	0	0	0	0	0	0	0	0	0	0	0	0
049_Rhz_AB561092	0	0	0	0	0	0	0	0	0	0	0	0	0	0	0	0	0	0	0	0	0	0	0	0	0	0	0	0	0	0
050_Rhz_AB640741	0	0	0	0	0	0	0	0	0	0	0	0	0	0	0	0	0	0	0	0	0	0	0	0	0	0	0	0	0	0
051_Rhz_LC176578	0	0	0	0	0	0	0	0	0	0	0	0	0	0	0	0	0	0	0	0	0	0	0	0	0	0	0	0	0	0
052_Rhz_LC176579	0	0	0	0	0	0	0	0	0	0	0	0	0	0	0	0	0	0	0	0	0	0	0	0	0	0	0	0	0	0
053_Rhz_AB369736	7013	0	23604	185	301	0	0	0	1	0	240	1	0	0	1	3	132	3	4198	51	0	0	389	5011	0	0	0	0	0	0
054_Rhz_LC176580	427	9711	0	10491	101	0	5738	0	5313	4281	98	240	9388	0	113	1464	61	2654	1028	41	814	844	275	110	20	30	0	295	1	4942
055_Rhz_JF717521	800	16495	3	19509	496	0	11660	0	11310	8350	107	840	21229	0	189	2922	731	6713	3188	52	1626	1857	571	308	121	26	0	512	2	11602
056_Rhz_AB369738	5618	1	118	3	162	0	0	1	0	0	2	0	0	0	0	1	0	1	52	0	0	0	6	2762	0	0	0	0	0	2
057_Rhz_LC176581	14202	33	47754	1	773	0	0	0	0	0	442	0	10	0	1	4	0	3	8120	32	0	0	655	9185	0	0	0	1	0	0
058_Rhz_LC176582	226	0	6	0	0	0	0	0	0	0	0	0	0	0	0	0	0	0	67	0	0	0	1	90	0	0	0	0	0	0
059_Rhz_AB369739	3603	57551	219	62126	353	0	37609	0	37439	23151	170	1586	73072	1	517	8868	371	24636	9277	482	5358	6047	2418	768	409	128	0	1348	41	32056
060_UnG_LC176583	0	0	0	0	0	0	0	0	0	0	0	0	0	0	1	0	0	0	0	1	0	0	0	0	0	0	0	0	0	0
061_UnG_AB812587	0	0	0	0	0	0	0	0	0	0	0	0	0	0	0	0	0	0	0	0	0	0	0	0	0	0	0	0	0	0
062_UnG_LC176566	0	338	0	0	34	0	0	0	0	0	0	51	0	0	0	0	0	0	0	0	0	0	0	0	0	0	0	0	0	0
063_UnG_AB812580	0	0	0	0	0	0	0	0	0	0	0	0	0	0	0	0	0	0	0	0	0	0	0	0	0	0	0	0	0	0
064_UnG_AB561101	0	76	0	0	43	0	0	0	0	0	0	0	0	0	0	6	0	0	0	0	0	0	0	0	0	0	0	0	0	0
065_UnG_AB750741	0	0	0	0	0	0	0	0	0	0	0	0	0	0	0	0	0	0	0	0	0	0	0	0	0	0	0	0	0	0
066_UnG_AB561102	0	0	0	0	0	0	0	0	0	0	0	0	0	0	0	0	0	0	0	0	0	0	0	0	0	0	0	0	0	0
067_UnG_AB710222	315	1794	0	1618	1510	2	0	0	0	0	2323	12	8	21521	1279	244	275	212	79	8686	89	203	168	69	0	2786	4645	117	8688	275
068_UnG_AB369764	547	1149	1	2599	2211	3	0	0	0	0	3324	30	23	37324	1982	223	583	277	152	9526	76	268	307	83	96	5571	8173	274	15841	312
069_UnG_AB369759	0	0	0	0	0	0	0	0	0	0	0	0	0	0	0	0	0	0	0	0	0	0	1	0	0	0	0	0	0	0
070_UnG_HE794042	465	2951	1	1953	1915	1	0	37	0	0	2969	17	29	32545	3844	502	1077	469	205	11515	166	418	528	186	219	6063	10346	271	19231	404
072_UnG_AB643635	4	1260	0	12	27	0	0	0	0	0	43	0	0	414	26	7	13	37	1	113	1	7	3	2	2	55	94	13	111	4
073_UnG_AB369762	0	0	0	0	0	0	0	0	0	0	0	0	0	0	0	0	0	0	0	0	0	7	0	1	13	0	0	0	0	0
074_Rhz_AB640734	0	0	0	0	0	0	0	0	0	0	0	0	0	0	0	0	0	0	0	0	0	0	0	0	0	0	0	0	0	0
075_Rhz_KJ564136	0	0	0	0	0	0	0	0	0	0	0	0	0	0	0	0	0	0	0	0	0	0	0	0	0	0	0	0	0	0
076_Glo_LC176584	0	0	0	0	0	0	0	0	0	0	0	0	0	0	0	0	0	0	0	0	0	0	0	0	0	0	0	0	0	0
077_Glo_LC176585	0	0	0	0	0	0	0	0	0	0	0	0	0	0	0	0	0	0	0	0	0	0	0	0	0	0	0	0	0	0
078_Glo_LC176586	0	0	0	0	0	0	0	0	0	0	0	0	0	0	0	0	0	0	0	0	0	0	0	0	0	0	0	0	0	0
079_Glo_LC176587	0	0	0	0	0	0	0	0	0	0	0	0	0	0	0	0	0	0	0	0	0	0	0	0	0	0	0	0	0	0
080_Glo_AB750744	0	0	0	0	0	0	0	0	0	0	0	0	0	0	0	0	0	0	0	0	0	0	0	0	0	0	0	0	0	0
081_Glo_AB710220	0	0	0	0	0	0	0	0	0	0	0	0	0	0	0	0	0	0	0	0	0	0	0	0	0	0	0	0	0	0
082_Glo_AB710221	0	0	0	0	0	0	0	0	0	0	0	0	0	0	0	0	0	0	0	0	0	0	0	0	0	0	0	0	0	0
083_Glo_HE775339	0	0	0	0	0	0	0	0	0	0	0	0	0	0	0	0	0	0	0	0	0	0	0	0	0	0	0	0	0	0
084_Glo_JX096584	0	0	0	0	0	0	0	0	0	0	0	0	0	0	0	0	0	0	0	0	0	0	0	0	0	0	0	0	0	0
085_Glo_AB840271	0	0	0	0	0	0	0	0	0	0	0	0	0	0	0	0	0	0	0	0	0	0	0	0	0	0	0	0	0	0
086_Glo_AB665502	0	0	0	0	0	0	0	0	0	0	0	0	0	0	0	0	0	0	0	0	0	0	0	0	0	0	0	0	0	0
087_Rhz_LC014177	0	0	0	0	0	0	0	0	0	0	0	0	0	0	0	0	0	0	0	0	0	0	0	0	0	0	0	0	0	0
088_Rhz_AY639221	0	418	86	0	28	0	88	93	0	8	54	42	0	0	185	47	0	47	0	0	13	15	3	19	56	0	1	16	0	0
089_Rhz_LC014186	0	0	0	0	0	0	0	0	0	0	0	0	0	0	0	0	0	0	0	0	0	0	0	0	0	0	0	0	0	0
092_Fun_LC176556	0	0	0	0	0	0	0	0	0	0	0	0	0	0	0	0	0	0	0	0	0	0	0	0	0	0	0	0	0	0
093_Fun_AB812583	0	0	0	0	0	0	0	0	0	0	0	0	0	0	0	0	0	0	0	0	0	0	0	0	0	0	0	0	0	0
094_Fun_LC176557	0	0	0	0	0	0	0	0	0	0	0	0	0	0	0	0	0	0	0	0	0	0	0	0	0	0	0	0	0	0
095_Fun_LC014180	0	0	0	0	0	0	0	0	0	0	0	0	0	0	0	0	0	0	0	0	0	0	0	0	0	0	0	0	0	0
096_Fun_AB665501	0	0	0	0	0	0	0	0	0	0	0	0	0	0	0	0	0	0	0	0	0	0	0	0	0	0	0	0	0	0
097_UnG_LC176558	0	0	0	0	0	0	0	0	0	0	0	0	0	0	0	0	0	0	0	0	0	0	0	0	0	0	0	0	0	0
098_UnG_LC014190	0	0	0	0	0	0	0	0	0	0	0	0	0	0	0	0	0	0	0	0	0	0	0	0	0	0	0	0	0	0
099_Fun_AB935526	0	0	0	0	0	0	0	0	0	0	0	0	0	0	0	0	0	0	0	0	0	0	0	0	0	0	0	0	0	0
100_Fun_AB750745	0	0	0	0	0	0	0	0	0	0	0	0	0	0	0	0	0	0	0	0	0	0	0	0	0	0	0	0	0	0
101_Fun_HE775329	0	0	0	0	0	0	0	0	0	0	0	0	0	0	0	0	0	0	0	0	0	0	0	0	0	0	0	0	0	0
102_Fun_KF060327	0	0	0	0	0	0	0	0	0	0	0	0	0	0	0	0	0	0	0	0	0	0	0	0	0	0	0	0	0	0
103_Fun_AB665499	0	0	0	0	0	0	0	0	0	0	0	0	0	0	0	0	0	0	0	0	0	0	1	0	0	0	0	10	0	0
104_UnG_LC014191	0	0	0	0	0	0	0	0	0	0	0	0	0	0	0	0	0	0	0	0	0	0	0	0	0	0	0	0	0	0
105_UnG_AB640742	0	0	0	0	0	0	0	0	0	0	0	0	0	0	0	0	0	0	0	0	0	0	0	0	0	0	0	0	0	0
106_UnG_LC176561	0	0	0	0	0	0	0	0	0	0	0	0	0	0	0	0	0	0	0	0	0	0	0	0	0	0	0	0	0	0
107_UnG_AB369767	0	203	27	0	0	0	0	0	0	0	0	0	0	0	0	0	109	0	0	0	0	0	0	0	0	0	0	0	0	0
108_UnG_AB561107	0	0	0	0	0	0	0	0	0	0	0	0	0	0	0	0	0	0	0	0	0	0	0	0	0	0	0	0	0	0
109_UnG_GU322900	0	0	0	0	0	0	0	0	0	0	0	0	0	0	0	0	0	0	0	0	0	0	0	0	0	0	0	0	0	0
110_UnG_AB812579	0	0	0	0	0	0	0	0	0	0	0	0	0	0	0	0	0	0	0	0	0	0	0	0	0	0	0	0	0	0
111_UnG_LC176588	0	0	0	0	0	0	0	0	0	0	0	0	0	0	0	0	0	0	0	0	0	0	0	0	0	0	0	0	0	0
112_UnG_HE794043	0	0	0	0	0	0	0	0	0	0	0	0	0	0	0	0	0	0	0	0	0	0	0	0	0	0	0	0	0	0
113_UnG_AB547177	0	0	0	0	0	0	0	0	0	0	0	0	0	0	0	0	0	0	0	0	0	0	0	0	0	0	0	0	0	0
114_UnG_AB750743	0	0	0	0	0	0	0	0	0	0	0	0	0	0	0	0	0	0	0	0	0	0	0	0	0	0	0	0	0	0
115_UnG_FR693683	0	0	0	0	0	0	0	0	0	0	0	0	0	0	33	15	39	0	0	0	0	0	0	0	0	0	0	0	0	0
116_UnG_JX096586	0	0	0	0	0	0	0	0	0	0	0	0	0	0	0	0	0	0	0	0	0	0	0	0	0	0	0	0	0	0
117_UnG_JX096592	0	0	0	0	0	0	0	0	0	0	0	0	0	0	0	0	0	0	0	0	0	0	0	0	0	0	0	0	0	0
118_UnG_AB812581	0	0	0	0	0	0	0	0	0	0	0	0	0	0	0	0	0	0	0	0	0	0	0	0	0	0	0	0	0	0
119_UnG_AB561104	0	0	0	0	0	0	0	0	0	0	0	0	0	0	0	0	0	0	0	0	0	0	0	0	0	0	0	0	0	0
120_UnG_AB369765	1463	3050	46	0	135	0	18	0	0	0	1	0	1	0	0	0	0	0	0	0	0	0	0	0	0	0	0	0	0	0
121_UnG_HE775338	0	0	0	0	0	0	0	0	0	0	0	0	0	0	0	0	0	0	0	0	0	0	0	0	0	0	0	0	0	0
122_UnG_JF439191	0	0	0	0	0	0	0	0	0	0	0	0	0	0	0	0	0	0	0	0	0	0	0	0	0	0	0	0	0	0
123_Cla_AB812590	0	0	0	0	0	0	0	0	0	0	0	0	0	0	0	0	0	0	0	0	0	0	0	0	0	0	0	0	0	0
124_Cla_AB561129	0	0	0	0	0	0	0	0	0	0	0	0	0	0	0	0	0	0	0	0	0	0	0	0	0	0	0	0	0	0
125_Cla_AB812617	0	0	0	0	0	0	0	0	0	0	0	0	0	0	0	0	0	0	0	0	0	0	0	0	0	0	0	0	0	0
126_Cla_AB812616	0	0	0	0	0	0	0	0	0	0	0	0	0	0	0	0	0	0	0	0	0	0	0	0	0	0	0	0	0	0
127_Cla_AB812614	0	0	0	0	0	0	0	0	0	0	0	0	0	0	0	0	0	0	0	0	0	0	0	0	0	0	0	0	0	0
128_Cla_AB812615	0	0	0	0	0	0	0	0	0	0	0	0	0	0	0	0	0	0	0	0	0	0	0	0	0	0	0	0	0	0
129_Cla_LC176589	0	0	0	0	0	0	0	0	0	0	0	0	0	0	0	0	0	0	0	0	0	0	0	0	0	0	0	0	0	0
130_Cla_AB812591	0	0	0	0	0	0	0	0	0	0	0	0	0	0	0	0	0	0	0	0	0	0	0	0	0	0	0	0	0	0
131_Cal_AB812592	0	0	0	0	0	0	0	0	0	0	0	0	0	0	0	0	0	0	0	0	0	0	0	0	0	0	0	0	0	0
132_Cla_AB812594	0	0	0	0	0	0	0	0	0	0	0	0	0	0	0	0	0	0	0	0	0	0	0	0	0	0	0	0	0	0
133_Cla_AB812593	0	0	0	0	0	0	0	0	0	0	0	0	0	0	0	0	0	0	0	0	0	0	0	0	0	0	0	0	0	0
134_Cla_LC176559	0	0	0	0	0	0	0	0	0	0	0	0	0	0	0	0	0	0	0	0	0	0	0	0	0	0	0	0	0	0
135_Cla_LC014174	0	0	0	0	0	0	0	0	0	0	0	0	0	0	0	0	0	0	0	0	0	0	0	0	0	0	0	0	0	0
136_Cla_JN685290	0	0	0	0	0	0	0	0	0	0	0	0	0	0	0	0	0	0	0	0	0	0	0	0	0	0	0	0	0	0
137_Cla_AB665521	0	0	0	0	0	0	0	0	0	0	0	0	0	0	41	4	0	0	0	0	0	3	0	0	0	0	0	0	0	0
139_Cla_LC176567	0	0	0	0	0	0	0	0	0	0	0	0	0		0	0	0	0	0	0	0	0	0	0	0	0	0	0	0	0
140_Cla_HQ857084	0	0	0	0	0	0	0	0	0	0	0	0	0	0	0	0	0	0	0	0	0	0	0	0	0	0	0	0	0	0
141_Cla_KP191487	0	0	0	0	0	0	0	0	0	0	0	0	0	0	0	0	0	0	0	0	0	0	0	0	0	0	0	0	0	0
142_Cla_HE775315	0	0	0	0	0	0	0	0	0	0	0	0	0	0	0	0	0	0	0	0	0	0	0	0	0	0	0	0	0	0
143_Cla_AB935545	0	0	0	0	0	0	0	0	0	0	0	0	0	0	0	0	0	0	0	0	0	0	0	0	0	0	0	0	0	0
144_Cla_AY639193	0	0	0	0	0	0	0	0	0	0	0	0	0	0	0	0	0	0	0	0	0	0	0	0	0	0	0	0	0	0
145_Cla_AY639200	0	0	0	0	0	0	0	0	0	0	0	0	0	0	0	0	0	0	0	0	0	0	0	0	0	0	0	0	0	0
146_Cla_AY541832	0	0	0	0	0	0	0	0	0	0	0	0	0	0	0	0	0	0	0	0	0	0	0	0	0	0	0	0	0	0
147_Cla_AF378486	0	0	0	0	0	0	0	0	0	0	0	0	0	0	0	0	0	0	0	0	0	0	0	0	0	0	0	0	0	0
148_Cla_AY639343	0	0	0	0	0	0	0	0	0	0	0	0	0	0	0	0	0	0	0	0	0	0	0	0	0	0	0	0	0	0
149_Cla_LC176562	0	0	0	0	0	0	0	0	0	0	0	0	0	0	0	0	0	0	0	0	0	0	0	0	0	0	0	0	0	0
150_Cla_JN937518	0	0	0	0	0	0	0	0	0	0	0	0	0	0	0	0	0	0	0	0	0	0	0	0	7	0	0	0	0	0
151_Cla_LC176563	0	0	0	0	0	0	0	0	0	0	0	0	0	0	0	0	0	0	0	0	0	0	0	0	0	0	0	0	0	0
152_Scu_FM876838	0	0	0	0	80	0	0	0	0	12	0	0	128	0	0	0	0	0	0	7	0	0	1	4	0	0	0	0	0	0
153_Scu_AB561124	0	0	0	0	90	0	0	0	0	135	288	0	110	4908	0	0	226	0	0	51	0	0	0	5	0	0	169	6	0	9
154_Scu_FN547618	0	0	0	0	0	0	0	0	0	0	0	0	0	0	19	0	0	0	0	71	0	0	0	3	0	0	0	0	0	0
155_Scu_JF816949	0	0	0	0	76	217	0	0	0	0	0	0	1	0	0	0	0	0	5	0	0	0	0	10	0	0	0	7	0	0
156_Scu_FR750142	0	0	0	0	0	0	0	0	0	15	1	0	0	0	12	0	0	0	0	0	0	0	0	0	0	0	0	7	0	0
157_UnG_AB665510	1	0	231	0	0	0	0	29	0	0	14	0	117	0	19	0	33	0	1	2	0	0	0	0	0	0	0	0	0	0
158_Gig_AM040348	0	0	0	0	0	0	0	0	0	0	0	0	0	0	0	0	0	0	0	0	0	0	0	0	0	0	0	0	0	0
159_Gig_AF378453	0	0	0	0	0	0	0	0	0	0	0	0	0	0	0	0	0	0	0	0	0	0	0	0	0	0	0	0	0	0
160_Gig_GQ229229	0	0	0	0	0	0	0	0	0	0	0	0	0	0	0	0	0	0	0	0	0	0	0	0	0	0	0	0	0	0
161_Gig_AF378502	0	0	0	0	0	0	0	0	0	0	0	0	0	0	0	0	0	0	0	0	0	0	0	0	0	0	0	0	0	0
162_Gig_FR750177	0	0	0	0	0	0	0	0	0	0	0	0	0	0	0	0	0	0	0	0	0	0	0	0	0	0	0	0	0	0
163_Scu_AB665514	0	533	39	0	187	84	32	69	110	0	62	0	2	0	0	102	0	5	30	31	0	23	2	12	22	0	0	8	0	0
164_Scu_GQ229230	0	0	0	0	0	0	0	0	0	0	0	0	0	0	0	0	0	0	0	0	0	0	0	0	0	0	0	0	0	0
165_Gig_FN547559	0	770	49	227	199	145	75	108	38	14	1	3	2	0	78	12	0	63	15	0	0	0	1	0	2	0	0	14	0	0
167_UnG_LC176569	0	0	0	0	0	0	0	0	0	0	0	0	0	0	0	0	0	0	0	0	0	0	0	0	0	0	0	0	0	0
169_Unc_AB610833	0	0	0	0	0	0	0	0	0	0	0	0	0	0	0	0	0	0	0	0	0	0	0	0	0	0	0	0	0	0
170_Unc_AB369795	0	0	0	0	0	0	0	0	0	0	0	0	0	0	0	0	0	0	0	0	0	0	0	0	0	0	0	0	0	0
171_Unc_LC176590	0	0	0	0	0	0	0	0	0	0	0	0	0	0	0	0	0	0	0	0	0	0	0	0	0	0	0	0	0	0
172_Unc_AB640736	0	0	0	0	0	0	0	0	0	0	0	0	0	0	0	0	0	0	0	0	0	0	0	0	0	0	0	0	0	0
173_Unc_AB561131	0	0	0	0	0	0	0	0	0	0	0	0	0	0	0	0	0	0	0	0	0	0	0	0	0	0	0	0	0	0
174_Unc_AY639353	0	0	0	0	0	0	0	0	0	0	0	0	0	0	0	0	0	0	0	0	0	0	0	0	0	0	0	0	0	0
175_Unc_AB812609	0	0	0	0	0	0	0	0	0	0	0	0	0	0	0	0	0	0	0	0	0	0	0	0	0	0	0	0	0	0
176_Arc_JX848923	0	0	0	0	0	0	0	0	0	0	0	0	0	0	0	0	0	0	0	0	0	0	0	0	0	0	0	0	0	0
177_Arc_JX848776	0	0	0	0	0	0	0	0	0	0	0	0	0	0	0	0	0	0	0	0	0	0	0	0	0	0	0	0	0	0
178_Arc_AB812598	0	0	0	0	0	0	0	0	0	0	0	0	0	0	0	0	0	0	0	0	0	0	0	0	0	0	0	0	0	0
179_Arc_AB812596	0	0	0	0	0	0	0	0	0	0	0	0	0	0	0	0	0	0	0	0	0	0	0	0	0	0	0	0	0	0
180_Arc_AB812597	0	0	0	0	0	0	0	0	0	0	0	0	0	0	0	0	0	0	0	0	0	0	0	0	0	0	0	0	0	0
181_Arc_JX848913	0	0	0	0	0	0	0	0	0	0	0	0	0	0	0	0	0	0	0	0	0	0	0	0	0	0	0	0	0	0
182_Aca_HE775276	0	0	0	1	0	0	0	6773	58	0	0	29883	0	0	0	30	0	0	17	3	0	0	2	23	0	313	0	0	0	0
183_Aca_AF389017	0	0	0	0	0	0	0	0	0	0	0	0	0	0	5039	3213	5924	1581	1334	1091	728	2081	633	1154	621	32	70	939	1	120
184_Aca_JF717598	0	0	0	0	0	0	0	0	0	0	0	0	0	0	0	0	0	0	0	0	0	0	0	0	0	0	0	0	0	0
185_Aca_FR750156	0	0	0	0	0	0	0	0	0	0	0	0	0	0	0	0	0	0	0	0	0	0	0	0	0	0	0	0	0	0
186_Aca_AF378437	0	0	0	0	0	0	0	0	0	0	0	0	0	0	0	0	0	0	0	0	0	0	0	0	0	0	0	0	0	0
187_Aca_FR692354	0	0	0	0	0	0	0	0	0	0	0	0	0	0	0	0	0	0	0	0	0	0	0	0	0	0	0	0	0	0
188_Aca_AB561123	0	0	0	0	0	0	0	0	0	0	0	0	0	0	0	0	0	0	0	0	0	0	0	0	0	0	0	0	0	0
189_Aca_HE603643	0	0	0	0	0	0	0	0	0	0	0	0	0	0	0	0	0	0	0	0	0	0	0	0	0	0	0	0	0	0
190_Aca_AY639328	0	0	0	0	0	0	0	0	0	0	0	0	0	0	0	0	0	0	0	0	0	0	0	0	0	0	0	0	0	0
191_Aca_AB610835	0	0	0	0	0	0	0	0	0	0	0	0	0	0	0	0	0	0	0	0	0	0	0	0	0	0	0	0	0	0
192_Aca_AB812595	0	0	0	0	0	0	0	0	0	0	0	0	0	0	0	0	0	0	0	0	0	0	0	0	0	0	0	0	0	0
193_Aca_AB935539	0	0	0	0	0	0	0	0	0	0	0	0	0	0	0	0	0	0	0	0	0	0	0	0	0	0	0	0	0	0
195_Aca_AB369793	0	1	6	1	61	53501	0	2584	4951	31	32089	23507	161	446	6904	37	237	154	22	1629	16483	162	16639	22	13486	4899	351	21460	32	1
196_Amb_KC166276	5	32	1	191	1	1	0	92472	33923	2	5	2	0	34	39	36466	274	21099	16727	526	42	116	2364	23366	22152	14894	56	576	0	0
197_Amb_AB369803	0	180	0	243	78	0	55	640	220	0	0	5	0	96	0	251	0	155	130	3	1	0	7	154	137	78	0	27	0	0
198_Div_LC191589	0	0	0	0	0	0	0	0	0	0	0	0	0	0	0	0	0	0	0	0	0	0	0	0	0	0	0	0	0	0
199_Div_AB547181	0	0	0	0	0	0	0	0	0	0	0	0	0	0	0	0	0	0	0	0	0	0	0	0	0	0	0	0	0	0
200_Div_JF439096	0	0	0	0	0	0	0	0	0	0	0	0	0	0	0	0	0	0	0	0	0	0	0	0	0	0	0	0	0	0
201_Div_HF970297	0	0	0	0	0	0	0	0	0	0	0	0	0	0	0	0	0	0	0	0	0	0	0	0	0	0	0	0	0	0
202_Div_AY842573	0	0	0	0	0	0	0	40	0	0	0	0	0	0	0	0	0	0	0	6	0	0	0	0	0	0	0	0	0	0
203_Div_LC176564	0	0	0	0	0	0	0	0	0	0	0	0	0	0	0	0	0	0	0	0	0	0	0	0	0	0	0	0	0	0
204_Div_AB640743	0	0	0	0	0	0	0	0	0	0	0	0	0	0	0	0	0	0	0	0	0	0	0	0	0	0	0	0	0	0
205_Div_JX096589	0	0	0	0	0	0	0	0	0	0	0	0	0	0	0	0	0	0	0	0	0	0	0	0	0	0	0	0	0	0
206_Div_AB640737	0	0	0	0	0	0	0	0	0	0	0	0	0	0	0	0	0	0	0	0	0	0	0	0	0	0	0	0	0	0
207_Div_JF439144	0	0	0	0	0	0	0	0	0	0	0	0	0	0	0	0	0	0	0	0	0	0	0	0	0	0	0	0	0	0
208_Div_FR686952	0	0	0	0	0	0	0	0	0	0	0	0	0	0	0	0	0	0	0	0	0	0	0	0	0	0	0	0	0	0
209_Div_AB561117	0	0	0	0	0	0	0	0	0	0	0	0	0	0	0	0	0	0	0	0	0	0	0	0	0	0	0	0	0	0
210_Div_AB812578	0	0	0	0	0	0	0	0	0	0	0	0	0	0	0	0	0	0	0	0	0	0	0	0	0	0	0	0	0	0
211_Par_AB812603	0	0	0	0	0	0	0	0	0	0	0	0	0	0	0	0	0	0	0	0	0	0	0	0	0	0	0	0	0	0
212_Par_JN131603	0	0	0	0	0	0	0	0	0	0	0	0	0	0	0	0	0	0	0	0	0	0	0	0	0	0	0	0	0	0
213_Par_LC176565	0	0	0	0	0	0	0	0	0	0	0	0	0	0	0	0	0	0	0	0	0	0	0	0	0	0	0	0	0	0
214_Par_AB812604	0	0	0	0	0	0	0	0	0	0	0	0	0	0	0	0	0	0	0	0	0	0	0	0	0	0	0	0	0	0
215_Par_KC166251	0	0	0	0	0	0	0	0	0	0	0	0	0	0	0	0	0	0	0	0	0	0	0	0	0	0	0	0	0	0
216_Par_AB610837	0	0	0	0	0	0	0	0	0	0	0	0	0	0	0	0	0	0	0	0	0	0	0	0	0	0	0	0	0	0
217_Par_AB812605	0	0	0	0	0	0	0	0	0	0	0	0	0	0	0	0	0	0	0	0	0	0	0	0	0	0	0	0	0	0
218_Par_AB812600	0	0	0	0	0	0	0	0	0	0	0	0	0	0	0	0	0	0	0	0	0	0	0	0	0	0	0	0	0	0
219_Par_AB369810	3	485	0	0	0	0	0	0	0	0	0	0	0	0	72	0	0	33	0	0	0	8	0	2	0	0	0	0	0	0
220_Par_NG_027567	0	0	0	0	0	0	0	0	0	0	0	0	0	0	0	0	0	0	0	0	0	0	0	0	0	0	0	0	0	0
221_Par_AB812608	0	0	0	0	0	0	0	0	0	0	0	0	0	0	0	0	0	0	0	0	0	0	0	0	0	0	0	0	0	0
222_Par_AB812607	0	0	0	0	0	0	0	0	0	0	0	0	0	0	0	0	0	0	0	0	0	0	0	0	0	0	0	0	0	0
223_Par_AB812606	0	0	0	0	0	0	0	0	0	0	0	0	0	0	0	0	0	0	0	0	0	0	0	0	0	0	0	0	0	0
224_Par_AB812602	0	0	0	0	0	0	0	0	0	0	0	0	0	0	0	0	0	0	0	0	0	0	0	0	0	0	0	0	0	0
225_Par_AB812599	0	0	0	0	0	0	0	0	0	0	0	0	0	0	0	0	0	0	0	0	0	0	0	0	0	0	0	0	0	0
226_Par_LC176568	0	0	0	0	0	0	0	0	0	0	0	0	0	0	0	0	0	0	0	0	0	0	0	0	0	0	0	0	0	0
227_Par_AB812601	0	0	0	0	0	0	0	0	0	0	0	0	0	0	0	0	0	0	0	0	0	0	0	0	0	0	0	0	0	0
228_Par_HF970206	0	0	0	0	0	0	0	0	0	0	0	0	0	0	0	0	0	0	0	0	0	0	0	0	0	0	0	0	0	0
229_Par_AB547188	0	0	0	0	0	0	0	0	0	0	0	0	0	0	0	0	0	0	0	0	0	0	0	0	0	0	0	0	0	0
230_Rhz_JN937313	0	696	0	0	0	201	0	39	120	33	0	11	0	1	132	148	466	23	51	133	0	5	36	101	0	0	0	55	0	28
231_Rhz_FR750064	0	303	0	1	1	79	62	0	55	0	0	193	54	1	1	23	143	2	6	29	0	11	1	7	18	1	0	18	0	0
232_Rhz_HE775295_S003318578	0	0	0	0	0	0	0	0	0	0	0	0	0	0	0	0	0	0	0	0	0	0	0	0	0	0	0	0	0	0
233_Fun_FN547481_S003844867	0	0	0	0	0	0	0	0	0	0	0	0	0	0	0	0	0	0	0	0	0	0	0	0	0	0	0	0	0	0
234_Fun_FR750096_S003845627	0	0	0	0	0	0	0	0	0	0	0	0	0	0	0	0	0	0	0	0	0	0	0	0	0	0	0	0	0	0
235_Fun_EU234489_S003836248	0	0	0	0	0	0	0	0	0	0	0	0	0	0	0	0	0	0	0	0	0	0	0	0	0	0	0	0	0	0
236_Fun_JQ048925_S003864926	0	0	0	0	0	0	0	0	0	0	0	0	0	0	0	0	0	0	0	0	0	0	0	0	0	0	0	0	0	0
237_Fun_KF565722_S004097810	0	0	0	0	0	0	0	0	0	0	0	0	0	0	0	0	0	0	0	0	0	0	0	0	0	0	0	0	0	0
238_Fun_KF565729_S004097814	0	0	0	0	0	0	0	0	0	0	0	0	0	0	0	0	0	0	0	0	0	0	0	0	0	0	0	0	0	0
239_UnG_HE775328_S003318611	0	0	0	0	0	0	0	0	0	0	0	0	0	0	0	0	0	0	0	0	0	0	0	0	0	0	0	0	0	0
240_UnG_HE775332_S003318615	0	0	0	0	0	0	0	0	0	0	0	0	0	0	0	0	0	0	0	0	0	0	0	0	0	0	0	0	0	0
241_UnG_KF568281_S004099839	0	0	0	0	0	0	0	0	0	0	0	0	0	0	0	0	0	0	8	0	0	0	0	0	0	0	0	0	0	0
242_UnG_JQ218218_S003507406	0	0	0	0	0	0	0	0	0	0	0	0	0	0	0	0	0	0	0	0	0	0	0	0	0	0	0	0	0	0
243_UnG_KF567185_S004098871	0	0	0	0	0	0	0	0	0	0	0	0	0	0	0	0	0	0	0	0	0	0	0	0	0	0	0	0	0	0
244_UnG_AB710223_S003308327	0	0	0	0	0	0	0	0	0	0	0	0	0	0	0	0	0	0	0	0	0	0	0	0	0	0	0	0	0	0
245_UnG_JX043231_S003444220	0	0	0	0	0	0	0	0	0	0	0	0	0	0	0	0	0	0	0	0	0	0	0	0	0	0	0	0	0	0
246_UnG_JF717517_S003056731	0	0	0	0	0	0	0	0	0	0	0	0	0	0	0	0	0	0	0	0	0	0	0	0	0	0	0	0	0	0
247_UnG_HE775292_S003318575	0	0	0	0	0	0	0	0	0	0	0	0	0	0	0	0	0	0	0	0	0	0	0	0	0	0	0	0	0	0
248_UnG_JF717462_S003056676	0	0	0	0	0	0	0	0	0	0	0	0	0	0	0	0	0	0	0	0	0	0	0	0	0	0	0	0	0	0
249_Glo_HE775286_S003318569	0	0	0	0	0	0	0	0	0	0	0	0	0	0	0	0	0	0	0	0	0	0	0	0	0	0	0	0	0	0
250_Glo_HE775291_S003318574	0	0	0	0	0	0	0	0	0	0	0	0	0	0	0	0	0	0	0	0	0	0	0	0	0	0	0	0	0	0
251_Glo_HE775290_S003318573	0	0	0	0	0	0	0	0	0	0	0	0	0	0	0	0	0	0	0	0	0	0	0	0	0	0	0	0	0	0
252_Glo_HE775281_S003318564	0	0	0	0	0	0	0	0	0	0	0	0	0	0	0	0	0	0	0	0	0	0	0	0	0	0	0	0	0	0
253_Glo_HE775326_S003318609	0	0	0	0	0	0	0	0	0	0	0	0	0	0	0	0	0	0	0	0	0	0	0	0	0	0	0	0	0	0
254_UnG_JF717527_S003056741	0	0	0	0	0	0	0	0	0	0	0	0	0	0	0	0	0	0	0	0	0	0	0	0	0	0	0	0	0	0
255_Rhz_AB640740_S002905543	0	0	0	0	0	0	0	0	0	0	0	0	0	0	0	0	0	0	0	0	0	0	0	0	0	0	0	0	0	0
256_Rhz_FR772327_S002473136	0	0	0	0	0	0	0	0	0	0	4420	0	169	121	0	0	0	35	26	0	463	24	3	9	31	0	0	381	0	0
257_Rhz_JX043341_S003318590	0	0	0	0	0	0	0	0	0	0	0	0	0	0	0	0	0	0	0	0	0	0	0	0	0	0	0	0	0	0
258_Rhz_KF206531_S003698634	0	0	0	0	0	0	0	0	0	0	0	0	0	0	0	0	0	0	0	0	0	0	0	0	0	0	0	0	0	0
259_Rhz_FM992399_S003844459	0	0	0	0	0	0	0	0	0	0	0	0	0	0	0	0	0	0	0	0	0	0	0	0	0	0	0	0	0	0
260_Rhz_JX683763_S003630758	0	0	0	0	0	0	0	0	0	0	0	0	0	0	0	0	0	0	0	0	0	0	0	0	0	0	0	0	0	0
261_Rhz_JX683740_S003630735	0	0	0	0	0	0	0	0	0	0	0	0	0	0	0	0	0	0	0	0	0	0	0	0	0	0	0	0	0	0
262_Rhz_JX683748_S003630743	0	0	0	0	0	0	0	0	0	0	0	0	0	0	0	0	0	0	0	0	0	0	0	0	0	0	0	0	0	0
263_Rhz_JX043340_S003444329	0	0	0	0	0	0	0	0	0	0	0	0	0	0	0	0	0	0	0	0	0	0	0	0	0	0	0	0	0	0
264_Rhz_HQ857198_S003309555	0	0	0	0	0	0	0	0	0	0	0	0	0	0	0	0	0	0	0	0	0	0	0	0	0	0	0	0	0	0
265_Rhz_KF566641_S004098450	0	0	0	0	0	0	0	0	0	0	0	0	0	0	0	0	0	0	0	0	0	0	0	0	0	0	0	0	0	0
266_Rhz_AB710218_S003308322	0	0	0	0	0	0	0	0	0	0	0	0	0	0	0	0	0	0	0	0	0	0	0	0	0	0	0	0	0	0
267_Rhz_HQ857170_S003309532	0	0	0	0	0	0	0	0	0	0	0	0	0	0	0	0	0	0	0	0	0	0	0	0	0	0	0	0	0	0
268_Rhz_HQ857175_S003309537	0	0	0	0	0	0	0	0	0	0	0	0	0	0	0	0	0	0	0	0	0	0	0	0	0	0	0	0	0	0
269_Rhz_HQ857199_S003309556	0	0	0	0	0	0	0	0	0	0	0	0	0	0	0	0	0	0	0	0	0	0	0	0	0	0	0	0	0	0
270_Rhz_KF568193_S004099773	0	0	0	0	0	0	0	0	0	0	0	0	0	0	0	0	0	0	0	0	0	0	0	0	0	0	0	0	0	0
271_Rhz_KF567964_S004099584	0	0	0	0	0	0	0	0	0	0	0	0	0	0	0	0	0	0	0	0	0	0	0	0	0	0	0	0	0	0
272_Rhz_HQ857178_S003309540	0	0	0	0	0	0	0	0	0	0	0	0	0	0	0	0	0	0	0	0	0	0	0	0	0	0	0	0	0	0
273_Rhz_HQ857200_S003309557	0	0	0	0	0	0	0	0	0	0	0	0	0	0	0	0	0	0	0	0	0	0	0	0	0	0	0	0	0	0
274_Rhz_JX683741_S003630736	0	0	0	0	0	0	0	0	0	0	0	0	0	0	0	0	0	0	0	0	0	0	0	0	0	0	0	0	0	0
275_Rhz_EU692293_S001092514	0	0	0	0	0	0	0	0	0	0	19	0	0	0	0	0	136	68	0	0	0	0	0	0	0	0	0	0	0	0
276_Rhz_KF565152_S004097322	0	0	0	0	0	0	0	0	0	0	0	0	0	2	1	0	0	175	0	0	0	0	8	0	2	0	0	5	0	0
277_Rhz_HE775340_S003318623	0	0	0	0	0	0	0	0	0	0	0	0	0	0	0	0	0	0	0	0	0	0	0	0	0	0	0	0	0	0
278_Rhz_AB640751_S002905554	0	0	0	0	0	0	0	0	0	0	0	0	0	0	0	0	0	0	0	0	0	0	0	0	0	0	0	0	0	0
279_Rhz_KF206499_S003698641	0	0	0	0	0	0	0	0	0	0	0	0	0	0	0	0	0	0	0	0	0	0	0	0	0	0	0	0	0	0
280_UnG_AB750742_S003558181	0	0	0	0	0	0	0	0	0	0	0	0	0	0	0	0	0	0	0	0	0	0	0	0	0	0	0	0	0	0
281_Cla_JN937321_S004057337	0	0	0	0	0	0	0	0	0	0	0	0	0	0	0	0	0	0	0	0	0	0	0	0	0	0	0	0	0	0
282_Cla_FM876806_S003844390	0	0	0	0	0	0	0	0	0	0	0	0	0	0	0	0	0	0	0	0	0	0	0	0	0	0	0	0	0	0
283_Amb_FN547538_S003844927	0	0	0	0	0	0	0	0	0	0	0	0	0	0	0	0	0	0	0	0	0	0	0	0	0	0	0	0	0	0
284_Amb_KF206543_S003698601	0	0	0	0	0	0	0	0	0	0	0	0	0	0	0	0	0	0	0	0	0	0	0	0	0	0	0	0	0	0
285_Amb_FN547531_S003844918	0	0	0	0	0	0	0	0	0	0	0	0	0	0	0	0	0	0	0	0	0	0	0	0	0	0	0	0	0	0
286_Amb_JX848885_S003631260	0	0	0	0	0	0	0	0	0	0	0	0	0	0	0	0	0	0	0	0	0	0	0	0	0	0	0	0	0	0
287_Scu_HE962462_S004126952	0	0	0	0	0	0	0	0	0	0	0	0	0	0	0	0	0	0	0	0	0	0	0	0	0	0	0	0	0	0
288_Scu_HE962453_S004126959	0	0	0	0	0	0	0	0	0	0	0	0	0	0	0	0	0	0	0	0	0	0	0	0	0	0	0	0	0	0
289_Scu_HE962439_S004126958	0	0	0	0	0	0	0	0	0	0	0	0	0	0	0	0	0	0	0	0	0	0	0	0	0	0	0	0	0	0
290_Gig_FN547583_S003844972	0	0	0	0	0	0	0	0	0	0	0	0	0	0	0	0	0	0	0	0	0	0	0	0	0	0	0	0	0	0
291_Gig_FN547596_S003844985	0	0	0	0	0	0	0	0	0	0	0	0	0	0	0	0	0	0	0	0	0	0	0	0	0	0	0	0	0	0
292_Gig_GQ229227_S003846610	0	0	0	0	0	0	0	0	0	0	0	0	0	0	0	0	0	0	0	0	0	0	0	0	0	0	0	0	0	0
293_Gig_GQ229221_S003846604	0	0	0	0	0	0	0	0	0	0	0	0	0	0	0	0	0	0	0	0	0	0	0	0	0	0	0	0	0	0
294_Gig_HM625885_S003854023	0	0	0	0	0	0	0	0	0	0	0	0	0	0	0	0	0	0	0	0	0	0	0	0	0	0	0	0	0	0
295_Scu_AB547173_S002179864	0	0	0	0	0	0	0	0	0	0	0	0	0	0	0	0	0	0	0	0	0	0	0	0	0	0	0	0	0	0
296_Scu_FM876834_S003844418	0	0	0	0	0	0	0	0	0	0	0	0	0	0	0	0	0	0	0	0	0	18	0	0	0	0	0	0	0	0
297_Scu_JN867206_S003229670	0	0	0	0	0	0	0	0	0	0	0	0	0	0	0	0	0	0	0	0	0	0	0	0	0	0	0	0	0	0
298_Scu_AJ510231_S003824973	0	0	0	0	0	0	0	0	0	0	0	0	0	5	0	0	0	0	0	0	0	0	0	0	0	0	0	0	0	0
299_Scu_GU322902_S002029846	0	0	0	0	0	0	0	0	0	0	0	0	0	0	0	0	0	0	0	0	0	0	0	0	0	0	0	0	0	0
300_Scu_FR750149_S003845681	0	0	0	0	0	0	0	0	0	0	0	0	0	0	0	0	0	0	0	0	0	0	0	0	0	0	0	0	0	0
301_Scu_JF717509_S003056723	0	0	0	0	0	0	0	0	0	0	234	0	0	1594	0	0	0	3	0	52	0	0	0	0	0	0	12	0	0	0
302_Unc_KF206546_S003698608	0	0	0	0	0	0	0	0	0	0	0	0	0	0	0	0	0	0	0	0	0	0	0	0	0	0	0	0	0	0
303_Unc_KF206548_S003698605	0	0	0	0	0	0	0	0	0	0	0	0	0	0	0	0	0	0	0	0	0	0	0	0	0	0	0	0	0	0
304_Unc_JX043234_S003444223	0	0	0	0	0	0	0	0	0	0	0	0	0	0	0	0	0	0	0	0	0	0	0	0	0	0	0	0	0	0
305_Unc_JX848867_S003631242	0	0	0	0	0	0	0	0	0	0	0	0	0	0	0	0	0	0	0	0	0	0	0	0	0	0	0	0	0	0
306_Unc_KF565362_S004097510	0	0	0	0	0	0	0	0	0	0	0	0	0	0	0	0	0	0	0	0	0	0	0	0	0	0	0	0	0	0
307_Unc_HE775279_S003318562	0	0	0	0	0	0	0	0	0	0	0	0	0	0	0	0	0	0	0	0	0	0	0	0	0	0	0	0	0	0
308_Unc_HQ108142_S002337500	0	0	0	0	0	0	0	0	0	0	0	0	0	0	0	0	0	0	0	0	0	0	0	0	0	0	0	0	0	0
309_Unc_HQ108145_S002337503	0	0	0	0	0	0	0	0	0	0	0	0	0	0	0	0	0	0	0	0	0	0	0	0	0	0	0	0	0	0
310_Div_JX683759_S003630754	0	0	0	0	0	0	0	0	0	0	0	0	0	0	0	0	0	0	0	0	0	0	0	0	0	0	0	0	0	0
311_Div_HG518627_S004060436	0	0	0	0	0	0	0	0	0	0	0	0	0	0	0	0	0	0	0	0	0	0	0	0	0	0	0	0	0	0
312_Div_JQ218225_S003507413	0	0	0	0	0	0	0	0	0	0	0	0	0	0	0	0	0	0	0	0	0	0	0	0	0	0	0	0	0	0
313_Div_AY639227_S000574075	0	0	0	0	0	0	0	0	0	0	0	0	0	0	0	0	0	0	0	0	0	0	0	0	0	0	0	0	0	0
314_Div_HE775319_S003318602	0	0	0	0	0	0	0	0	0	0	0	0	0	0	0	0	0	0	0	0	0	0	0	0	0	0	0	0	0	0
315_Div_AM713411_S003825521	0	0	0	0	0	0	0	0	0	0	0	0	0	0	0	0	0	0	0	0	0	0	0	0	0	0	0	0	0	0
316_Div_HE775321_S003318604	0	0	0	0	0	0	0	0	0	0	0	0	0	0	0	0	0	0	0	0	0	0	0	0	0	0	0	0	0	0
317_Div_FM876818_S003844402	0	0	0	0	0	0	0	0	0	0	0	0	0	0	0	0	0	0	0	0	0	0	0	0	0	0	0	0	0	0
318_Div_AB561119_S002155136	0	0	0	0	0	0	0	0	0	0	0	0	0	0	0	0	0	0	0	0	0	0	0	0	0	0	0	0	0	0
319_Div_FR871342_S003267463	0	0	0	0	0	0	0	0	0	0	0	0	0	0	0	0	0	0	0	0	0	0	0	0	0	0	0	0	0	0
320_Div_JN937151_S004057167	0	0	0	0	0	0	0	0	0	0	0	0	0	0	0	0	0	0	0	0	0	0	0	0	0	0	0	0	0	0
321_Div_JX683752_S003630747	0	0	0	0	0	0	0	0	0	0	0	0	0	0	0	0	0	0	0	0	0	0	0	0	0	0	0	0	0	0
322_Div_FN547652_S003845026	0	0	0	0	0	0	0	0	0	0	0	0	0	0	0	0	0	0	0	0	0	0	0	0	0	0	0	0	0	0
323_Div_EF581860_S003833951	0	0	0	0	0	0	0	0	0	0	0	0	0	0	0	0	0	0	0	0	0	0	0	0	0	0	0	0	0	0
324_Div_EF581861_S003833952	0	0	0	0	0	0	0	0	0	0	0	0	0	0	0	0	0	0	0	0	0	0	0	0	0	0	0	0	0	0
325_Div_JX683755_S003630750	0	0	0	0	0	0	0	0	0	0	0	0	0	0	0	0	0	0	0	0	0	0	0	0	0	0	0	0	0	0
326_Div_JX683758_S003630753	0	0	0	0	0	0	0	0	0	0	0	0	0	0	0	0	0	0	0	0	0	0	0	0	0	0	0	0	0	0
327_Aca_AB369790_S002040113	2	0	2	2	0	25150	29	1326	3173	1	19191	13240	509	238	4159	50	166	82	26	609	14864	61	8815	18	7452	4651	297	10979	1	1
328_Aca_AJ510228_S003824970	0	0	0	0	0	0	0	0	0	0	0	0	0	0	0	0	0	0	0	0	0	0	0	0	0	0	0	0	0	0
329_Aca_JF717558_S003056772	0	0	0	0	0	0	0	0	0	0	0	0	0	0	0	0	0	0	0	0	0	0	0	0	0	0	0	0	0	0
330_Aca_FN825908_S003845274	0	0	0	0	0	0	0	0	0	0	0	0	0	0	0	0	0	0	0	0	0	0	0	0	0	0	0	0	0	0
331_Aca_KF206455_S003698678	0	0	0	0	0	0	0	0	0	0	0	0	0	0	0	0	0	0	0	0	0	0	0	0	0	0	0	0	0	0
332_Aca_FR681927_S002471824	0	0	0	0	0	0	0	0	0	0	0	0	0	0	0	0	0	0	0	0	0	0	0	0	0	0	0	0	0	0
333_Aca_KF206468_S003698650	0	0	0	0	0	0	0	0	0	0	0	0	0	0	0	0	0	0	0	0	0	0	0	0	0	0	0	0	0	0
334_Aca_KF206435_S003698663	0	0	0	0	0	0	0	0	0	0	0	0	0	0	0	0	0	0	0	0	0	0	0	0	0	0	0	0	0	0
335_Aca_KF206480_S003698704	0	0	0	0	0	0	0	0	0	0	0	0	0	0	0	0	0	0	0	0	0	0	0	0	0	0	0	0	0	0
336_Aca_KF206500_S003698708	0	0	0	0	0	0	0	0	0	0	0	0	0	0	0	0	0	0	0	0	0	0	0	0	0	0	0	0	0	0
337_Aca_KF206501_S003698711	0	0	0	0	0	0	0	0	0	0	0	0	0	0	0	0	0	0	0	0	0	0	0	0	0	0	0	0	0	0
338_Aca_HQ857181_S003309542	0	0	0	0	0	0	0	0	0	0	0	0	0	0	0	0	0	0	0	0	0	0	0	0	0	0	0	0	0	0
339_Aca_JN685297_S003844405	0	0	0	0	0	0	0	0	0	0	0	0	0	0	0	0	0	0	0	0	0	0	0	0	0	0	0	0	0	0
340_Aca_JF717621_S003056835	0	0	0	0	0	0	0	0	0	0	0	0	0	0	0	0	0	0	0	0	0	0	0	0	0	0	0	0	0	0
341_Pac_FM876832_S003844416	0	0	0	0	0	0	0	0	0	0	0	0	0	0	0	0	0	0	0	0	0	0	0	0	0	0	0	0	0	0
342_Arc_FR750023_S003845552	0	0	0	0	0	0	0	0	0	0	0	0	0	0	0	0	0	0	0	0	0	0	0	0	0	0	0	0	0	0
343_Par_JN937412_S004057428	0	0	0	0	0	0	0	0	0	0	0	0	0	0	0	0	0	0	0	0	0	0	0	0	0	0	0	0	0	0
344_Par_AB935550_S004212127	0	0	0	0	0	0	0	0	0	0	0	0	0	0	0	0	0	0	0	0	0	0	0	0	0	0	0	0	0	0
345_Par_KF849701_S003630756	0	0	0	0	0	0	0	0	0	0	0	0	0	0	0	0	0	0	0	0	0	0	0	0	0	0	0	0	0	0
346_Par_AB547187_S002179878	0	0	0	0	0	0	0	0	0	0	0	0	0	0	0	0	0	0	0	0	0	0	0	0	0	0	0	0	0	0
347_Par_JN937187_S004057193	0	0	0	0	0	0	0	0	0	0	0	0	0	0	0	0	0	0	0	0	0	0	0	0	0	0	0	0	0	0
348_Scu_LC191590	0	0	0	0	0	0	0	0	0	0	0	0	0	0	0	0	0	0	0	16	0	0	0	0	0	0	0	0	0	0
349_Par_LC191591	0	0	0	0	0	0	0	0	0	0	0	0	0	0	0	0	0	0	0	0	0	0	0	0	0	0	0	0	0	0
350_Scu_LC191592	0	0	0	0	0	0	0	0	0	0	0	0	0	0	0	0	0	0	0	0	0	0	0	0	0	0	0	0	0	0
351_Scu_LC191593	0	0	0	0	0	0	0	0	0	0	0	0	0	0	0	0	0	0	0	0	0	0	0	0	0	0	0	0	0	0
352_Scu_LC191594	0	0	0	0	0	0	0	0	0	0	0	0	0	0	0	0	0	0	0	0	0	0	0	0	0	0	0	0	0	0
353_Par_LC191595	0	0	0	0	0	0	0	0	0	0	0	0	0	0	0	0	0	0	0	0	0	0	0	0	0	0	0	0	0	0
354_Scu_LC191596	0	0	0	0	0	0	0	0	0	0	0	0	0	0	0	0	0	0	0	0	0	0	0	0	0	0	0	0	0	0
355_Scu_LC191597	0	0	0	0	0	0	0	0	0	0	0	0	0	0	0	0	0	0	0	0	0	0	0	0	0	0	0	0	0	0
356_UnG_LC191598	0	0	0	0	0	0	0	0	0	0	0	0	0	0	0	0	0	0	0	0	0	0	0	0	0	0	0	0	0	0
357_Arc_LC191599	0	0	0	0	0	0	0	0	0	0	0	0	0	0	0	0	0	0	0	0	0	0	0	0	0	0	0	0	0	0
358_Scu_LC191600	0	0	0	0	0	0	0	0	0	0	0	0	0	0	0	0	0	0	0	0	0	0	0	0	0	0	0	0	0	0
359_Scu_LC191601	0	0	0	0	0	0	0	0	0	0	0	0	0	0	0	0	0	0	0	0	0	0	0	0	0	0	0	0	0	0
360_Par_LC191602	0	0	0	0	0	0	0	0	0	0	0	0	0	0	0	0	0	0	0	0	0	0	0	0	0	0	0	0	0	0
361_Aca_LC191603	2	0	5	0	0	30062	0	1905	3259	1	21996	15792	130	269	6100	73	892	143	71	1114	15178	105	12315	50	10814	4820	237	16626	3	1
363_Unc_LC191604	0	0	0	0	0	0	0	0	0	0	0	0	0	0	0	0	0	0	0	0	0	0	0	0	0	0	0	0	0	0
364_Par_LC191605	0	0	0	0	0	0	0	0	0	0	0	0	0	0	0	0	0	0	0	0	0	0	0	0	0	0	0	0	0	0
366_Scu_LC191606	0	0	0	0	0	0	0	0	0	0	0	0	106	0	0	0	0	0	0	0	0	0	0	0	0	0	0	0	0	0
367_Rhz_LC191607	0	9	0	0	0	6	0	0	0	0	0	0	0	0	0	0	0	0	0	0	0	0	0	0	0	0	0	0	0	0
368_Cla_LC191608	0	0	0	0	0	0	0	0	0	0	0	0	0	0	0	0	0	0	0	0	0	0	0	0	0	0	0	0	0	0
370_Par_LC191609	0	0	0	0	0	0	0	0	0	0	0	0	0	0	0	0	0	0	0	0	0	0	0	0	0	0	0	0	0	0
371_Par_LC191610	0	0	0	0	0	0	0	0	0	0	0	0	0	0	0	0	0	0	0	0	0	0	0	0	0	0	0	0	0	0
372_Unc_LC191611	0	0	0	0	0	0	0	0	0	0	0	0	0	0	0	0	0	0	0	0	0	0	0	0	0	0	0	0	0	0
373_Rhz_LC191612	0	0	74	110	0	0	0	0	0	0	1	0	0	0	0	0	0	0	0	0	0	0	0	2	0	0	0	0	0	0
374_Rhz_LC191613	0	27	77	0	0	0	0	0	0	0	0	0	0	0	0	0	0	0	0	0	0	0	0	0	0	0	0	0	0	0
375_Rhz_LC191614	0	0	0	0	0	0	0	0	0	0	0	0	0	0	0	0	0	0	0	0	0	0	4	0	0	0	0	0	0	0
376_UnG_LC191615	0	0	0	0	0	0	0	0	0	0	0	0	0	0	0	0	0	0	0	0	0	0	0	0	0	0	0	0	0	0
377_Rhz_LC191616	0	0	0	0	0	0	0	0	0	0	0	0	0	0	0	0	0	0	0	0	0	0	0	0	0	0	0	0	0	0
378_Unc_LC191617	0	0	0	0	0	0	0	0	0	0	0	0	0	0	0	0	0	0	0	0	0	0	0	0	0	0	0	0	0	0
379_Rhz_LC191618	0	14	0	0	0	4	2	0	1	0	0	5	0	0	28	0	4	19	0	0	0	0	0	1	0	0	0	0	0	0
380_Rhz_LC191619	20	391	0	93	0	1	4	14	2	0	0	3	1	78	28	29	75	21	4	0	0	3	0	0	0	1	0	50	0	0
381_Rhz_LC191620	0	0	0	0	0	0	0	0	0	0	0	0	0	0	0	0	0	0	0	0	0	0	0	0	0	0	0	0	0	0
382_Rhz_LC191621	0	0	0	0	0	0	0	0	0	0	0	0	0	0	0	0	0	0	0	0	0	0	0	0	0	0	0	0	0	0
384_Scu_LC191622	0	0	0	0	0	0	0	0	0	0	0	0	0	0	0	0	0	0	0	0	0	0	0	0	0	0	0	0	0	0
385_Rhz_LC191623	0	0	0	0	0	0	0	0	0	0	0	0	0	0	0	0	0	0	0	0	0	0	0	0	0	0	0	0	0	0
386_Cla_LC191624	0	0	0	0	0	0	0	0	0	0	0	0	0	0	0	0	0	0	0	0	0	0	0	0	0	0	0	0	0	0
387_Rhz_LC191625	0	0	0	0	0	0	0	0	0	0	0	0	0	0	0	0	0	0	0	0	0	0	0	0	0	0	0	0	0	0
388_Rhz_LC191626	0	0	0	0	0	0	0	0	0	0	0	0	0	0	0	0	0	0	0	0	0	0	0	0	0	0	0	0	0	0
390_Rhz_LC191627	0	0	0	0	0	0	0	0	0	0	0	0	0	0	0	0	0	0	0	0	0	0	0	0	0	0	0	0	0	0
391_Rhz_LC191628	0	0	0	0	0	0	0	0	0	0	0	0	0	0	0	0	0	0	0	0	0	0	0	0	0	0	0	0	0	0
392_Rhz_LC191629	0	0	0	0	0	0	0	0	0	0	0	0	0	0	0	0	0	0	0	0	0	0	0	0	0	0	0	0	0	0
394_UnG_LC191630	0	0	0	0	0	0	0	0	0	0	0	0	0	0	0	0	0	0	0	0	0	0	0	0	0	0	0	0	0	0
395_Rhz_LC191631	0	0	79	0	28	0	48	48	0	0	1	0	0	0	48	0	38	15	14	6	0	43	17	8	0	16	0	15	32	0
396_Arc_LC191632	0	0	0	0	0	0	0	0	0	0	0	0	0	0	0	0	0	0	0	0	0	0	0	0	0	0	0	0	0	0
398_UnG_LC191633	0	0	0	0	0	0	0	0	0	0	0	0	0	0	0	0	0	0	0	0	0	0	0	0	0	0	0	0	0	0
399_Scu_LC191634	0	0	0	0	79	219	27	0	98	47	0	0	0	1	11	0	171	0	0	0	0	18	0	4	0	0	0	8	0	0
400_Arc_LC191635	0	0	0	0	0	0	0	0	0	0	0	0	0	0	0	0	0	0	0	0	0	0	0	0	0	0	0	0	0	0
402_Unc_LC191636	0	0	0	0	0	0	0	0	0	0	0	0	0	0	0	0	0	0	0	0	0	0	0	0	0	0	0	0	0	0
403_Unc_LC191637	0	0	0	0	0	0	0	0	0	0	0	0	0	0	0	0	0	0	0	0	0	0	0	0	0	0	0	0	0	0
404_Unc_LC191638	0	0	0	0	0	0	0	0	0	0	0	0	0	0	0	0	0	0	0	0	0	0	0	0	0	0	0	0	0	0
405_Unc_LC191639	0	0	0	0	0	0	0	0	0	0	0	0	0	0	0	0	0	0	0	0	0	0	0	0	0	0	0	0	0	0
407_Amb_LC191640	0	0	0	0	0	0	0	1	2	0	0	0	0	0	0	0	0	0	1	0	0	0	0	0	0	0	0	0	0	0
410_Rhz_LC191641	0	0	0	0	0	0	0	0	0	0	0	0	0	0	1	0	0	0	0	0	0	0	0	0	0	0	0	0	0	0
411_Rhz_LC191642	0	0	0	0	0	0	0	0	0	0	0	0	0	0	0	0	0	0	0	0	0	0	0	0	0	0	0	0	0	0
412_Rhz_LC191643	0	0	0	0	0	0	0	0	0	0	0	0	0	0	0	0	0	0	0	0	0	0	0	0	0	0	0	0	0	0
413_Rhz_LC191644	0	0	0	0	0	0	0	0	0	0	0	0	0	0	0	0	0	0	0	0	0	0	0	0	0	0	0	0	0	0
415_Rhz_LC191645	0	0	0	0	0	0	0	0	0	0	0	0	0	0	0	28	0	0	0	0	0	0	0	0	0	0	0	0	0	0
416_Rhz_LC191646	0	0	0	0	0	0	0	0	0	0	0	0	0	0	0	0	0	0	0	0	0	0	0	0	0	0	0	0	0	0
417_Rhz_LC191647	0	0	0	0	0	0	0	0	0	0	0	0	0	0	0	0	0	0	0	0	0	0	0	0	0	0	0	0	0	0
418_Rhz_LC191648	0	0	0	0	0	0	0	0	0	0	0	0	0	0	0	0	0	0	0	0	0	0	0	0	0	0	0	0	0	0
419_Cla_HQ856931_S003857707	0	0	0	0	0	0	0	0	0	0	0	0	0	0	0	0	0	0	0	0	0	0	0	0	0	0	0	0	0	0
420_Cla_LC191649	0	0	0	0	0	0	0	0	0	0	0	0	0	0	0	0	0	0	0	0	0	0	0	0	0	0	0	0	0	0
421_Cla_LC191650	0	0	0	0	0	0	0	0	0	0	0	0	0	0	0	0	0	0	0	0	0	0	0	0	0	0	0	0	0	0
422_Par_LC191651	0	0	0	0	0	0	0	0	0	0	0	0	0	0	0	0	0	0	0	0	0	0	0	0	0	0	0	0	0	0
423_Par_LC191652	0	0	0	0	0	0	0	0	0	0	0	0	0	0	0	0	0	0	0	0	0	0	0	0	0	0	0	0	0	0
424_Par_LC191653	0	0	0	0	0	0	0	0	0	0	0	0	0	0	0	0	0	0	0	0	0	0	0	0	0	0	0	0	0	0
425_Cla_LC191654	0	0	0	0	0	0	0	0	0	0	0	0	0	0	0	0	0	0	0	0	0	0	0	0	0	0	0	0	0	0
426_Aca_LC191655	0	0	0	0	0	0	0	0	0	0	0	0	0	0	0	0	0	0	0	0	0	0	0	0	0	0	0	0	0	0
427_Aca_LC191656	0	0	0	0	0	0	0	0	0	0	0	0	0	0	0	0	0	0	0	0	0	0	0	0	0	1	0	0	0	0
428_Cla_LC191657	0	0	0	0	0	0	0	0	0	0	0	0	0	0	0	0	0	0	0	0	0	0	0	0	0	0	0	0	0	0
429_Cla_LC191658	0	0	0	0	0	0	0	0	0	0	0	0	0	0	0	0	0	0	0	0	0	0	0	0	0	0	0	0	0	0
430_Rhz_LC191659	0	0	0	0	0	0	0	0	0	0	0	0	0	0	0	0	0	0	0	0	0	1	0	0	0	0	0	0	0	0
431_Rhz_LC191660	0	0	0	0	0	0	0	0	0	0	0	0	0	0	0	0	0	0	0	0	0	0	0	0	0	0	0	0	0	0

## Sheet: Table S4
	Table S4 Correlation coefficients and probabilities between the environmental factors
		Elevation	Colony diameter	pH	Truog-P	Ca	Mg	K	CEC	NH3	NO3	Total N
	Elevation	-	-0.271	-0.256	0.074	0.116	0.01	0.021	-0.127	-0.057	-0.076	-0.174
	Colony diameter	0.147	-	-0.037	0.047	-0.096	0.058	0.152	0.193	0.379	0.229	0.263
	pH	0.171	0.845	-	0.294	-0.652	-0.694	-0.611	-0.692	-0.386	0.229	-0.656
	Truog-P	0.697	0.804	0.114	-	-0.039	-0.058	-0.149	0.071	0.268	0.527	-0.067
	Ca	0.54	0.613	<0.001	0.837	-	0.955	0.794	0.831	0.059	0.233	0.733
	Mg	0.957	0.758	<0.001	0.758	<0.001	-	0.883	0.928	0.748	0.258	0.846
	K	0.91	0.423	<0.001	0.43	<0.001	<0.001	-	0.896	0.791	0.267	0.848
	CEC	0.502	0.306	<0.001	0.709	<0.001	<0.001	<0.001	-	0.804	0.273	0.977
	NH3	0.764	0.039	0.034	0.151	<0.001	<0.001	<0.001	<0.001	-	0.497	0.803
	NO3	0.688	0.223	0.223	0.002	0.214	0.169	0.153	0.144	0.005	-	0.262
	Total N	0.356	0.159	<0.001	0.724	<0.001	<0.001	<0.001	<0.001	<0.001	0.16	-
	The values in the upper right are correlation coefficients, and those in the lower left are probabilities.

## Sheet: Table S5
	Table S5 Averages of the environmental parameters in the three habitats
	Factor	Grassland	Gully	Slope
	Colony diameter	55.7 ±13.21 a	42 ± 8.14 ab	29.9 ± 5.14 b
	pH	5.01 ± 0.07 a	5.21 ± 0.04 b	4.80 ± 0.11 c
	Truog-P	3.82 ± 0.45 a	5.06 ± 0.28 b	3.88 ±0.24 a
	Ca	15.55 ± 3.96 ab	11.91 ± 1.31 b	22.86 ± 4.62 a
	Mg	2.46 ± 0.99 ab	0.81 ± 0.11 b	3.29 ± 0.94 a
	K	6.57 ±1.68 a	2.23 ± 0.26 b	5.70 ± 0.98 a
	CEC	9.77 ± 3.53 a	1.36 ± 0.24 b	9.23 ± 2.96 a
	NH3	2.03 ± 0.87 a	0.79 ± 0.12 b	1.26 ± 0.21 ab
	NO3	0.07 ± 0.02 a	0.08 ± 0.02 a	0.05 ± 0.01 a
	Total N	0.17 ± 0.04 a	0.03 ± 0.01 b	0.14 ± 0.03 a
	Values are mean ± SE (n = 10). Different letters indicate significant difference (ANOVA Tukey HSD test, P < 0.05).

## Sheet: Table S6
	Table S6 Mantel testa for the assessment of correlations between the community compositions and the environmental factors
	Factor	r	P
	Elevation	0.243	0.007
	Colony diameter	0.044	0.177
	pH	0.08	0.081
	Truog-P	0.116	0.042
	Ca	-0.01	0.547
	Mg	0.047	0.217
	CEC	-0.004	0.476
	K	0.069	0.184
	NH3	-0.045	0.591
	NO3	-0.064	0.769
	Total N	-0.008	0.495
	a Bray-Curtis index is employed as a measure of community dissimilarity (9 999 permutations).

## Sheet: Table S7
	Table S7 Nestedness matrix of arbuscular mycorrhizal fungal communities the rhizosphere of Micanthus sinensis grown in Mt. Tarumae volcano
		Sample ID
		8	24	6	5	1	20	7	15	18	23	28	19	3	11	22	2	10	13	16	17	21	12	25	9	27	30	14	4	26	29
		Elevation (m)
	AM fungal OTU	693	670	645	650	660	639	639	648	640	658	722	638	630	650	790	644	762	848	644	647	642	675	796	697	705	735	855	646	692	852	Occurrence
	068_UnG_AB369764	1	2	2	2	2	2	2	1	2	2	1	2	2	2	2	1	1	2	2	2	2	2	2	1	2	2	2	2	2	2	30
	070_UnG_HE794042	2	2	2	2	2	2	2	1	2	2	1	2	2	2	2	1	1	1	2	2	2	2	2	1	2	2	2	2	2	2	30
	196_Amb_KC166276	2	2	2	2	2	2	2	1	2	1	2	2	2	2	2	2	2	1	2	2	1	2	1	2	1	2	1	2	2	1	30
	059_Rhz_AB369739	1	2	0	2	2	2	2	2	2	2	2	2	2	2	2	2	2	2	2	2	2	2	2	2	2	1	2	2	2	2	29
	055_Rhz_JF717521	1	2	0	2	2	2	1	2	2	2	2	2	2	2	2	2	2	2	2	2	2	2	2	2	2	1	1	2	2	1	29
	006_Rhz_FM865608	1	2	1	2	2	2	2	2	2	2	2	2	2	2	2	2	2	2	1	2	1	1	2	2	2	1	2	1	0	1	29
	023_Rhz_AB370888	2	2	2	2	2	1	2	1	2	2	2	1	2	2	2	1	2	2	1	1	1	1	2	2	1	1	2	2	1	0	29
	067_UnG_AB710222	1	1	1	2	2	2	2	1	2	2	1	2	1	2	2	1	0	1	2	2	2	1	1	1	2	2	2	1	2	2	29
	054_Rhz_LC176580	1	2	0	2	2	2	2	2	2	2	2	2	1	2	2	1	2	2	2	1	2	2	1	2	2	0	1	2	2	2	28
	195_Aca_AB369793	2	2	2	2	0	2	2	0	1	2	2	2	1	2	2	1	2	2	1	2	2	2	2	2	2	2	2	1	2	1	28
	001_Rhz_AB369921	2	2	2	2	2	1	2	2	2	2	2	2	1	2	1	2	2	2	1	2	2	1	1	2	1	2	2	2	0	0	28
	327_Aca_AB369790_S002040113	2	2	2	0	1	1	2	1	2	2	2	2	1	1	2	0	2	2	1	2	1	2	2	2	1	1	2	1	2	1	28
	038_Rhz_AB812612	2	2	1	2	2	1	2	2	1	2	1	2	2	1	2	1	2	1	1	1	1	2	1	0	1	0	1	2	1	0	27
	163_Scu_AB665514	2	2	2	2	1	2	1	2	1	1	1	2	2	2	2	1	1	2	1	1	1	1	0	2	1	1	0	1	0	1	27
	231_Rhz_FR750064	1	2	2	2	1	1	2	2	1	2	2	1	0	1	0	1	1	1	1	1	1	1	1	1	1	0	2	2	1	1	27
	380_Rhz_LC191619	2	1	2	1	2	1	1	2	2	0	2	1	0	2	0	1	1	1	1	1	1	1	1	1	1	1	2	1	2	1	27
	361_Aca_LC191603	2	2	2	0	2	2	2	0	1	2	2	1	1	1	2	0	2	2	1	2	2	2	2	2	2	1	1	0	2	2	26
	088_Rhz_AY639221	2	2	1	2	1	1	2	2	2	2	2	0	2	2	2	1	2	1	1	0	2	2	2	0	1	2	0	1	1	1	26
	197_Amb_AB369803	2	2	1	2	0	1	1	2	2	1	2	2	1	0	1	2	1	1	2	0	2	2	1	2	1	0	1	2	2	1	26
	165_Gig_FN547559	2	0	2	2	1	0	2	2	1	1	1	2	1	1	2	2	2	2	1	1	0	2	1	2	1	1	0	2	1	1	26
	042_Rhz_LC176574	1	2	0	2	2	1	1	2	2	2	2	2	1	2	0	1	2	2	2	1	2	2	1	2	2	0	0	2	1	0	25
	072_UnG_AB643635	1	1	0	2	2	2	2	0	2	1	1	2	1	2	2	1	0	0	2	2	2	1	0	1	1	2	2	2	2	2	25
	395_Rhz_LC191631	2	1	1	2	1	1	1	2	1	2	2	1	2	1	2	1	1	1	0	1	0	0	1	1	0	1	1	0	1	1	25
	230_Rhz_JN937313	2	1	2	1	1	1	2	1	1	2	1	2	1	2	1	1	2	0	1	2	0	0	1	2	2	1	1	0	0	0	24
	007_Rhz_AB369745	1	2	1	1	1	2	2	1	2	2	1	2	2	2	0	1	0	0	2	2	2	2	0	0	2	2	0	0	1	2	23
	041_Rhz_LC176573	1	2	0	1	2	1	1	0	2	2	0	2	2	0	2	2	2	1	2	0	0	0	0	1	2	2	0	1	1	0	20
	057_Rhz_LC176581	0	2	0	1	2	1	1	0	2	2	1	2	2	0	2	2	1	1	2	0	1	1	0	0	0	1	1	1	0	0	20
	183_Aca_AF389017	0	2	0	0	0	2	2	1	2	2	2	2	0	2	1	1	0	0	2	2	2	2	0	0	2	2	0	0	2	2	19
	019_Rhz_AB640747	2	0	2	2	2	1	0	1	1	2	1	0	1	1	1	0	1	1	0	1	0	0	1	1	0	0	1	1	0	0	19
	053_Rhz_AB369736	0	2	0	1	2	1	2	0	2	2	0	2	2	1	2	1	1	0	2	1	0	0	1	1	0	0	0	1	0	0	18
	399_Scu_LC191634	1	1	2	2	1	0	1	2	0	0	1	0	1	1	1	0	2	1	0	1	1	0	0	2	0	1	1	0	0	0	18
	379_Rhz_LC191618	1	1	2	1	1	0	1	2	1	0	0	0	1	0	0	1	1	1	0	1	1	0	1	1	1	0	0	1	0	0	18
	219_Par_AB369810	1	1	1	1	2	1	1	1	1	0	0	0	1	1	0	1	1	0	0	0	0	0	1	1	1	1	0	1	0	0	18
	056_Rhz_AB369738	1	2	0	1	2	0	1	0	1	2	0	2	1	0	1	2	1	1	1	0	1	0	0	0	1	0	0	1	0	0	17
	153_Scu_AB561124	0	2	0	1	0	1	0	0	0	1	1	1	0	0	2	0	1	1	0	1	1	0	1	0	1	2	2	0	1	0	16
	011_Rhz_AB643805	0	1	0	0	0	1	2	0	1	2	2	2	0	2	0	0	0	0	1	2	2	2	0	0	0	1	0	0	1	2	15
	157_UnG_AB665510	2	0	1	1	2	1	1	1	0	0	1	2	2	0	2	0	1	1	0	1	0	0	0	1	0	0	0	0	0	0	15
	015_Rhz_AJ510243	1	1	1	1	1	1	0	1	0	0	0	0	1	0	1	1	1	1	0	0	0	0	1	0	0	0	1	1	0	0	15
	002_Rhz_HQ895800	0	1	0	0	0	2	2	0	2	2	2	2	0	2	0	0	0	0	1	2	2	1	0	0	1	0	0	0	0	1	14
	009_Rhz_FM992381	0	1	0	0	0	1	2	0	1	2	1	2	0	1	0	1	0	0	1	2	2	1	0	0	0	0	0	0	0	2	14
	276_Rhz_KF565152_S004097322	0	1	0	1	0	0	2	0	2	1	2	1	0	0	1	0	0	1	0	1	0	2	1	0	0	0	2	0	0	1	14
	152_Scu_FM876838	1	1	1	1	1	2	0	1	0	1	0	0	0	0	0	0	1	1	0	0	0	0	1	1	0	1	0	0	0	0	13
	256_Rhz_FR772327_S002473136	0	1	0	0	0	1	0	0	1	1	2	1	0	1	2	0	0	1	0	0	2	1	0	0	0	0	1	0	0	0	12
	182_Aca_HE775276	1	1	0	0	0	1	1	0	0	1	1	1	0	0	0	0	0	0	1	0	0	0	1	1	0	0	0	1	1	0	12
	003_Rhz_AB640749	0	1	0	0	0	0	1	0	2	1	1	0	0	1	0	0	0	0	1	2	0	1	0	0	1	0	0	0	1	0	11
	064_UnG_AB561101	1	0	1	1	1	1	0	1	0	0	0	0	1	0	1	1	0	0	1	0	0	0	0	0	0	0	1	0	0	0	11
	115_UnG_FR693683	0	1	0	0	0	0	1	0	1	1	1	0	0	1	0	0	0	0	1	1	0	1	0	0	0	1	0	0	1	0	11
	156_Scu_FR750142	1	0	1	1	0	1	1	1	0	0	1	0	0	1	1	0	1	0	0	0	0	0	0	0	0	0	0	0	0	1	11
	373_Rhz_LC191612	1	1	1	1	1	0	0	1	0	0	0	0	2	0	1	0	0	0	0	0	0	0	0	0	0	0	1	2	0	0	10
	033_Fun_AJ510239	1	1	0	0	1	0	1	0	2	0	0	0	1	1	0	0	0	0	0	0	0	0	0	0	1	1	1	0	0	0	10
	301_Scu_JF717509_S003056723	0	0	0	0	0	1	0	0	1	1	0	0	0	0	2	0	0	0	0	0	0	0	1	0	1	2	2	0	0	1	9
	062_UnG_LC176566	1	0	1	1	1	0	0	1	0	0	0	0	1	0	0	2	0	0	0	0	0	0	1	1	0	0	0	0	0	0	9
	155_Scu_JF816949	1	1	2	1	0	0	0	1	0	0	1	1	0	0	0	0	0	1	0	0	0	1	0	0	0	0	0	0	0	0	9
	120_UnG_AB369765	1	0	0	1	2	0	0	1	0	0	0	0	2	0	1	1	0	1	0	0	0	0	0	0	0	0	0	0	0	0	8
	374_Rhz_LC191613	0	0	1	1	1	1	0	1	0	0	0	0	2	0	0	2	0	0	0	0	0	0	0	0	0	0	1	0	0	0	8
	367_Rhz_LC191607	1	0	2	1	1	0	0	1	0	0	0	0	0	0	0	1	1	0	0	0	1	0	0	0	0	0	0	0	0	0	8
	107_UnG_AB369767	1	0	1	0	1	0	0	0	0	0	0	1	1	0	0	1	0	0	0	1	0	0	0	1	0	0	0	0	0	0	8
	137_Cla_AB665521	0	0	0	0	0	0	1	0	0	0	1	1	0	1	0	0	0	0	1	0	1	0	0	0	0	1	0	0	0	0	7
	154_Scu_FN547618	0	1	1	1	0	1	1	0	0	0	0	0	0	0	0	0	1	1	0	0	0	0	0	0	0	0	0	0	0	0	7
	058_Rhz_LC176582	0	1	0	0	1	0	0	0	0	2	0	2	1	0	0	1	0	0	0	0	0	0	0	0	0	0	0	0	0	0	6
	073_UnG_AB369762	1	1	1	0	0	1	0	0	0	0	0	0	0	1	0	0	0	0	0	0	0	1	0	0	0	0	0	0	0	0	6
	375_Rhz_LC191614	0	0	1	1	1	0	0	0	0	1	0	0	0	0	0	0	1	0	0	0	1	0	0	0	0	0	0	0	0	0	6
	402_Unc_LC191636	1	0	1	0	1	0	0	1	0	0	0	0	0	0	0	0	1	0	0	0	0	0	0	0	0	0	0	0	0	0	5
	275_Rhz_EU692293_S001092514	0	0	0	0	0	0	0	0	2	0	0	0	0	0	1	0	0	0	0	2	0	0	1	0	0	0	0	0	0	0	4
	008_Rhz_AB640745	0	0	1	0	0	0	0	1	1	0	1	0	0	0	0	0	0	0	0	0	0	0	0	0	0	0	0	0	0	0	4
	034_Fun_FN547491	1	1	0	0	1	0	0	0	0	0	1	0	0	0	0	0	0	0	0	0	0	0	0	0	0	0	0	0	0	0	4
	069_UnG_AB369759	0	0	1	1	1	0	0	0	0	1	0	0	0	0	0	0	0	0	0	0	0	0	0	0	0	0	0	0	0	0	4
	407_Amb_LC191640	1	0	0	0	0	0	0	0	0	0	0	2	0	0	0	0	0	0	0	0	0	0	0	2	0	0	0	0	0	0	3
	164_Scu_GQ229230	0	0	1	0	1	0	0	1	0	0	0	0	0	0	0	0	0	0	0	0	0	0	0	0	0	0	0	0	0	0	3
	241_UnG_KF568281_S004099839	0	0	1	0	0	0	0	1	0	0	0	1	0	0	0	0	0	0	0	0	0	0	0	0	0	0	0	0	0	0	3
	392_Rhz_LC191629	1	0	1	1	0	0	0	0	0	0	0	0	0	0	0	0	0	0	0	0	0	0	0	0	0	0	0	0	0	0	3
	410_Rhz_LC191641	0	0	0	1	0	0	1	0	1	0	0	0	0	0	0	0	0	0	0	0	0	0	0	0	0	0	0	0	0	0	3
	427_Aca_LC191656	0	0	0	0	0	0	0	0	0	0	0	0	0	0	1	0	0	0	0	0	0	0	1	0	0	0	0	0	1	0	3
	043_Rhz_LC176575	0	1	0	0	0	0	0	0	0	0	0	0	0	0	0	0	0	0	0	0	0	0	0	0	0	0	0	0	2	0	2
	013_Rhz_FR750132	0	0	0	0	0	1	0	0	0	0	0	0	0	1	0	0	0	0	0	0	0	0	0	0	0	0	0	0	0	0	2
	060_UnG_LC176583	0	0	0	0	0	1	1	0	0	0	0	0	0	0	0	0	0	0	0	0	0	0	0	0	0	0	0	0	0	0	2
	084_Glo_JX096584	0	0	1	0	0	0	0	1	0	0	0	0	0	0	0	0	0	0	0	0	0	0	0	0	0	0	0	0	0	0	2
	103_Fun_AB665499	0	0	0	0	0	0	0	0	0	1	1	0	0	0	0	0	0	0	0	0	0	0	0	0	0	0	0	0	0	0	2
	133_Cla_AB812593	1	0	0	0	0	0	0	0	0	0	0	0	0	0	0	0	0	0	0	0	1	0	0	0	0	0	0	0	0	0	2
	150_Cla_JN937518	0	0	1	0	0	0	0	0	0	0	0	0	0	0	0	0	0	0	0	0	0	1	0	0	0	0	0	0	0	0	2
	202_Div_AY842573	1	0	0	0	0	1	0	0	0	0	0	0	0	0	0	0	0	0	0	0	0	0	0	0	0	0	0	0	0	0	2
	244_UnG_AB710223_S003308327	0	0	0	0	0	0	0	0	0	0	0	0	1	0	1	0	0	0	0	0	0	0	0	0	0	0	0	0	0	0	2
	296_Scu_FM876834_S003844418	1	0	0	0	0	0	0	0	0	0	0	0	0	1	0	0	0	0	0	0	0	0	0	0	0	0	0	0	0	0	2
	303_Unc_KF206548_S003698605	0	0	0	0	1	0	0	0	0	0	0	0	0	0	0	0	0	1	0	0	0	0	0	0	0	0	0	0	0	0	2
	307_Unc_HE775279_S003318562	0	0	1	0	0	0	0	0	0	0	0	0	0	0	0	0	0	0	0	0	1	0	0	0	0	0	0	0	0	0	2
	355_Scu_LC191597	1	0	0	1	0	0	0	0	0	0	0	0	0	0	0	0	0	0	0	0	0	0	0	0	0	0	0	0	0	0	2
	358_Scu_LC191600	1	0	1	0	0	0	0	0	0	0	0	0	0	0	0	0	0	0	0	0	0	0	0	0	0	0	0	0	0	0	2
	366_Scu_LC191606	1	0	0	0	0	0	0	0	0	0	0	0	0	0	0	0	0	1	0	0	0	0	0	0	0	0	0	0	0	0	2
	388_Rhz_LC191626	0	0	1	0	0	0	0	1	0	0	0	0	0	0	0	0	0	0	0	0	0	0	0	0	0	0	0	0	0	0	2
	391_Rhz_LC191628	0	0	1	0	0	0	0	0	1	0	0	0	0	0	0	0	0	0	0	0	0	0	0	0	0	0	0	0	0	0	2
	415_Rhz_LC191645	0	0	1	0	0	0	0	0	0	0	0	0	0	0	0	0	0	0	1	0	0	0	0	0	0	0	0	0	0	0	2
	298_Scu_AJ510231_S003824973	0	0	0	0	0	0	0	0	0	0	0	0	0	0	0	0	0	0	0	0	0	0	0	0	0	0	2	0	0	0	1
	018_Rhz_JN937265	0	0	0	0	0	0	0	1	0	0	0	0	0	0	0	0	0	0	0	0	0	0	0	0	0	0	0	0	0	0	1
	050_Rhz_AB640741	0	0	0	0	0	0	0	1	0	0	0	0	0	0	0	0	0	0	0	0	0	0	0	0	0	0	0	0	0	0	1
	052_Rhz_LC176579	0	1	0	0	0	0	0	0	0	0	0	0	0	0	0	0	0	0	0	0	0	0	0	0	0	0	0	0	0	0	1
	145_Cla_AY639200	0	0	0	0	0	0	0	0	0	0	0	0	0	0	0	0	0	0	0	0	0	0	0	0	0	1	0	0	0	0	1
	176_Arc_JX848923	0	0	0	0	0	0	0	0	0	0	0	0	0	0	0	0	0	0	0	0	0	0	0	0	0	1	0	0	0	0	1
	180_Arc_AB812597	0	0	0	0	0	0	0	0	0	0	0	1	0	0	0	0	0	0	0	0	0	0	0	0	0	0	0	0	0	0	1
	187_Aca_FR692354	0	0	0	0	0	0	0	0	0	0	0	0	0	0	1	0	0	0	0	0	0	0	0	0	0	0	0	0	0	0	1
	193_Aca_AB935539	1	0	0	0	0	0	0	0	0	0	0	0	0	0	0	0	0	0	0	0	0	0	0	0	0	0	0	0	0	0	1
	203_Div_LC176564	0	0	0	0	0	0	0	0	0	0	0	0	0	0	0	1	0	0	0	0	0	0	0	0	0	0	0	0	0	0	1
	220_Par_NG_027567	0	0	0	0	0	0	0	1	0	0	0	0	0	0	0	0	0	0	0	0	0	0	0	0	0	0	0	0	0	0	1
	232_Rhz_HE775295_S003318578	0	0	0	0	0	0	0	0	0	1	0	0	0	0	0	0	0	0	0	0	0	0	0	0	0	0	0	0	0	0	1
	328_Aca_AJ510228_S003824970	0	0	0	0	1	0	0	0	0	0	0	0	0	0	0	0	0	0	0	0	0	0	0	0	0	0	0	0	0	0	1
	348_Scu_LC191590	0	0	0	0	0	1	0	0	0	0	0	0	0	0	0	0	0	0	0	0	0	0	0	0	0	0	0	0	0	0	1
	372_Unc_LC191611	1	0	0	0	0	0	0	0	0	0	0	0	0	0	0	0	0	0	0	0	0	0	0	0	0	0	0	0	0	0	1
	384_Scu_LC191622	0	0	0	1	0	0	0	0	0	0	0	0	0	0	0	0	0	0	0	0	0	0	0	0	0	0	0	0	0	0	1
	416_Rhz_LC191646	0	0	0	0	0	0	0	0	0	0	0	0	0	0	0	0	0	0	0	0	0	0	0	0	0	0	0	1	0	0	1
	417_Rhz_LC191647	1	0	0	0	0	0	0	0	0	0	0	0	0	0	0	0	0	0	0	0	0	0	0	0	0	0	0	0	0	0	1
	418_Rhz_LC191648	0	1	0	0	0	0	0	0	0	0	0	0	0	0	0	0	0	0	0	0	0	0	0	0	0	0	0	0	0	0	1
	422_Par_LC191651	0	0	0	0	0	0	0	0	0	0	0	0	1	0	0	0	0	0	0	0	0	0	0	0	0	0	0	0	0	0	1
	429_Cla_LC191658	0	0	1	0	0	0	0	0	0	0	0	0	0	0	0	0	0	0	0	0	0	0	0	0	0	0	0	0	0	0	1
	430_Rhz_LC191659	0	0	0	0	0	0	0	0	0	0	0	0	0	1	0	0	0	0	0	0	0	0	0	0	0	0	0	0	0	0	1
	Richness	58	53	52	51	50	49	47	47	46	46	45	44	43	42	42	40	39	39	38	38	37	35	35	34	34	34	33	32	30	27
